# Supplementary material for: Pentamidine Alleviates Inflammation and Lipopolysaccharide-Induced Sepsis by Inhibiting TLR4 Activation via Targeting MD2
Source: Front Pharmacol. 2022 Feb 23;13:835081. doi: 10.3389/fphar.2022.835081 (PMC8905599; doi:10.3389/fphar.2022.835081)
Supplement: Supplementary file 1 [file DataSheet3.zip]

Archive with 6 entries (4 files):
- figure 2/
- figure 2/Molecular Dynamics/
- figure 2/Molecular Dynamics/Figure2 Protein-RMSD-RMSF.xlsx
- figure 2/Molecular Dynamics/Figure2 rmsf-r-script.txt
- figure 2/Molecular Dynamics/RMSD-protein.opj
- figure 2/Molecular Dynamics/RMSF-protein.opj
