# Supplementary material for: Pentamidine Alleviates Inflammation and Lipopolysaccharide-Induced Sepsis by Inhibiting TLR4 Activation via Targeting MD2
Source: Front Pharmacol. 2022 Feb 23;13:835081. doi: 10.3389/fphar.2022.835081 (PMC8905599; doi:10.3389/fphar.2022.835081)
Supplement: Supplementary file 1 [file DataSheet3.zip › figure 2/Molecular Dynamics/Figure2 Protein-RMSD-RMSF.xlsx]

## Sheet: Sheet1
	Time		RMSD						Residue		RMSF
		apo-MD2	Pentamidine-MD2	Penta-2-MD2						apo-MD2	Pentamidine-MD2	Penta-2-MD2
	0.1	0.71803	0.84576	0.9956					1	4.77114	3.38439	4.55234
	0.2	0.81981	0.86622	1.04711					2	3.08505	1.71162	3.01444
	0.3	1.02462	0.80138	0.95758					3	1.03934	1.20562	1.74601
	0.4	1.11795	1.13244	1.22335					4	0.9093	0.94935	1.44293
	0.5	1.46617	0.9513	1.15648					5	0.83733	0.82317	1.27956
	0.6	1.76573	0.90021	1.25848					6	1.07126	0.92973	1.47026
	0.7	1.25655	1.02085	1.50039					7	1.27633	1.10283	1.38786
	0.8	1.25856	0.9998	1.22015					8	1.83502	1.95538	1.68248
	0.9	1.03861	1.05833	1.46007					9	1.52745	1.42416	1.36424
	1	1.15862	1.35626	1.49366					10	0.98989	0.9579	1.11175
	1.1	1.16193	1.3011	1.54748					11	0.87709	0.82089	1.11143
	1.2	1.17273	1.22557	1.57576					12	0.73961	0.74154	1.16618
	1.3	1.23954	1.19522	1.36905					13	0.65305	0.81377	1.22014
	1.4	1.4862	1.14095	1.53915					14	0.8038	0.78425	1.05456
	1.5	1.40733	1.17748	2.21794					15	1.01859	0.84181	0.87606
	1.6	1.38977	1.5434	2.16454					16	1.2279	0.81804	0.85922
	1.7	1.46883	1.47128	1.76906					17	0.88227	0.86203	0.88003
	1.8	1.70534	1.22815	2.08503					18	1.27434	1.18611	1.08178
	1.9	1.84446	1.083	1.92865					19	1.17004	1.2936	1.08311
	2	1.4461	1.16867	1.94904					20	1.0764	1.02115	0.94574
	2.1	1.44692	1.26344	1.98485					21	1.37029	1.00562	1.02017
	2.2	1.235	1.20838	2.13498					22	1.23254	1.02517	1.01665
	2.3	1.34038	1.1909	2.08364					23	1.22697	1.05985	1.0586
	2.4	1.23122	1.23009	2.00367					24	0.86613	0.98987	0.92788
	2.5	1.60784	1.19719	2.03773					25	0.79804	1.00449	1.02601
	2.6	1.28812	1.28439	1.91956					26	0.87365	1.0113	1.2442
	2.7	1.22443	1.29562	2.11668					27	0.91672	0.95212	1.32948
	2.8	1.34649	1.14731	2.16542					28	0.84092	1.03335	1.18738
	2.9	1.40133	1.26488	1.90145					29	0.7557	1.2807	1.49186
	3	1.33797	1.17063	1.84708					30	0.77414	1.13724	1.38308
	3.1	1.37936	1.42406	1.9164					31	0.78772	0.93841	2.08222
	3.2	1.39877	1.04065	2.25847					32	0.75311	1.03571	1.40039
	3.3	1.27915	1.21619	2.30294					33	0.93344	1.15888	1.34416
	3.4	1.42041	1.13512	2.39288					34	1.09264	1.24865	1.24985
	3.5	1.50349	1.07373	2.47137					35	1.15016	1.5921	1.38961
	3.6	1.31479	1.17075	2.32039					36	1.09334	1.84176	1.47648
	3.7	1.39461	1.35896	2.60931					37	0.96361	1.68486	1.51407
	3.8	1.27545	1.46357	2.63079					38	0.93829	2.07092	1.6925
	3.9	1.44611	1.45144	2.55613					39	0.82253	1.99904	1.60769
	4	1.43896	1.40855	2.55945					40	0.73671	1.43599	1.3033
	4.1	1.56475	1.25026	2.45191					41	0.76897	1.14701	1.09471
	4.2	1.53636	1.23272	2.4					42	0.73852	0.83522	1.0543
	4.3	1.63902	1.27227	2.68484					43	0.70477	0.80977	1.11883
	4.4	1.62576	1.3388	2.79678					44	0.7373	0.92128	1.32781
	4.5	1.55557	1.57842	2.88197					45	0.73307	1.09443	1.29196
	4.6	1.43212	1.46099	2.90534					46	0.79541	1.33363	1.54705
	4.7	1.38017	1.47768	2.93913					47	0.80319	1.26199	1.66261
	4.8	1.5343	1.34392	2.59842					48	0.98804	1.30191	2.11157
	4.9	1.42953	1.35038	2.83515					49	1.26575	1.21102	1.69787
	5	1.54599	1.36021	3.05204					50	1.30555	1.09145	1.38823
	5.1	1.52112	1.41503	2.64941					51	1.16234	0.96693	1.33567
	5.2	1.65377	1.56841	2.8754					52	1.40708	0.97876	1.31044
	5.3	1.73353	1.39732	3.04756					53	1.01286	0.96198	1.10527
	5.4	1.44898	1.35823	2.71064					54	0.66351	0.90285	0.80778
	5.5	1.38571	1.38261	2.59967					55	0.59481	0.93909	0.87904
	5.6	1.53514	1.22055	2.87316					56	0.69545	1.09177	1.10041
	5.7	1.45025	1.17167	2.89921					57	0.88139	1.11685	1.18417
	5.8	1.35602	1.2964	3.13259					58	1.05712	1.02262	1.28355
	5.9	1.46678	1.51332	3.07182					59	1.08339	0.97331	1.19112
	6	1.43565	1.19211	3.28301					60	1.42558	1.13831	1.32813
	6.1	1.48336	1.51157	3.28143					61	2.5807	1.95967	2.22947
	6.2	1.4731	1.50324	3.46598					62	2.87621	2.89202	2.21447
	6.3	1.52212	1.51339	3.13709					63	3.86407	4.21173	2.88329
	6.4	1.44752	1.82092	3.32335					64	3.02348	4.00008	2.82171
	6.5	1.44236	1.43207	3.46687					65	2.24655	3.0565	2.40049
	6.6	1.58482	1.45216	3.51242					66	2.62572	2.71846	2.10579
	6.7	1.50396	1.37903	3.43223					67	1.75072	1.72948	1.67902
	6.8	1.48323	1.27227	3.2249					68	1.57215	1.38875	1.54492
	6.9	1.45394	1.47722	3.12606					69	1.52152	1.24537	1.49544
	7	1.47431	1.50546	3.08075					70	1.28714	1.169	1.41512
	7.1	1.6139	1.40328	3.22761					71	1.15758	1.20183	1.38099
	7.2	1.64054	1.49426	3.23318					72	0.94366	1.17567	1.27876
	7.3	1.37652	1.34375	3.29302					73	0.97108	1.24545	1.16494
	7.4	1.52211	1.38526	3.34674					74	0.87082	1.30426	1.08011
	7.5	1.7584	1.45083	3.46351					75	0.9394	1.19327	0.95161
	7.6	1.54199	1.6312	3.32074					76	1.30376	1.41331	1.31832
	7.7	1.47375	1.67024	3.53425					77	1.79182	1.80955	2.03132
	7.8	1.48622	1.58451	3.34951					78	2.90135	2.77156	2.8295
	7.9	1.48198	2.02951	3.37648					79	2.51582	2.77092	2.53997
	8	1.65638	1.89974	3.48139					80	1.41169	2.54311	1.82241
	8.1	1.4905	2.11917	3.33088					81	1.2821	3.2704	2.04351
	8.2	1.52303	2.11238	3.27827					82	1.05374	2.46775	1.52353
	8.3	1.60325	2.41133	3.27637					83	1.19154	2.11782	1.42553
	8.4	1.64802	2.35118	3.36328					84	1.09088	1.55829	1.2362
	8.5	1.51961	2.22163	3.41787					85	1.0484	1.24082	1.07582
	8.6	1.73054	2.07805	3.38927					86	1.23908	1.46079	1.33794
	8.7	1.7083	2.32074	3.32102					87	1.20817	1.26635	1.44251
	8.8	1.82605	2.44222	3.47466					88	1.18513	1.23218	1.58196
	8.9	1.49438	2.33734	3.28091					89	1.1677	1.39903	1.6791
	9	1.61595	2.31502	3.44154					90	1.22954	2.02173	1.6935
	9.1	1.66231	2.24195	3.30258					91	0.92469	1.56592	1.38861
	9.2	1.62625	2.21694	3.20792					92	0.89529	1.36995	1.34297
	9.3	1.45247	2.37685	3.41869					93	0.76743	1.11046	1.12979
	9.4	1.37721	2.5017	3.34807					94	0.88679	1.50344	1.32014
	9.5	1.48372	2.65948	3.42399					95	0.76596	1.43959	1.27253
	9.6	1.52234	2.52611	3.54796					96	0.79194	1.61914	1.46998
	9.7	1.42946	2.52579	3.40855					97	0.80422	1.71269	1.55948
	9.8	1.46347	2.45811	3.50858					98	0.86789	2.10787	1.76895
	9.9	1.48529	2.49329	3.39521					99	0.89859	2.07082	1.59392
	10	1.59342	2.40108	3.64117					100	1.01452	2.10742	1.70455
	10.1	1.37469	2.63923	3.7612					101	1.1777	1.91342	1.64434
	10.2	1.47451	2.50434	3.45059					102	1.37885	1.81111	1.69773
	10.3	1.4131	2.55508	3.25942					103	1.37089	2.01608	1.62901
	10.4	1.53739	2.15726	3.30535					104	1.37037	2.18008	1.56721
	10.5	1.463	2.31418	3.32271					105	1.71446	2.84808	2.34705
	10.6	1.61671	2.49664	3.3558					106	1.69602	2.4686	2.06512
	10.7	1.59109	2.23651	3.48964					107	1.64254	2.41932	2.59627
	10.8	1.54115	2.41318	3.42462					108	1.5649	2.20129	2.81835
	10.9	1.62424	2.45701	3.38575					109	1.18499	1.66049	2.31639
	11	1.57767	2.48468	3.24558					110	0.9737	1.41896	1.73562
	11.1	1.54402	2.59653	3.25067					111	0.74504	1.05386	1.38188
	11.2	1.37929	2.61277	3.24412					112	0.86276	0.96126	1.00422
	11.3	1.43417	2.62125	3.12229					113	0.76786	0.88305	0.85188
	11.4	1.57925	2.86625	2.92473					114	0.77583	0.84752	0.95802
	11.5	1.59229	2.56011	3.24059					115	0.79509	0.79595	1.05516
	11.6	1.40299	2.69701	3.02268					116	0.73376	0.99853	0.98975
	11.7	1.54895	2.45775	3.18307					117	0.52475	0.86196	0.83376
	11.8	1.60247	2.34682	2.9303					118	0.60128	0.8864	0.87821
	11.9	1.76547	2.35467	3.03859					119	0.84321	1.1216	1.04142
	12	1.39027	2.3923	3.13681					120	1.1963	2.16662	1.36348
	12.1	1.38714	2.53377	3.15285					121	1.47696	1.73524	1.46644
	12.2	1.52207	2.51906	3.24849					122	1.14707	1.58098	1.26779
	12.3	1.45246	2.51724	3.17896					123	1.01537	1.38689	1.17212
	12.4	1.36084	2.63574	3.10165					124	0.71439	1.09665	0.99084
	12.5	1.41339	2.86974	3.45326					125	0.67888	1.04495	0.93716
	12.6	1.42041	2.8693	3.1152					126	0.5399	0.96907	0.90346
	12.7	1.40868	2.76375	3.18579					127	0.54466	0.82094	0.84609
	12.8	1.33781	2.79904	3.36458					128	0.61837	0.71357	0.83906
	12.9	1.34061	2.79183	3.08916					129	0.65668	0.74657	0.86255
	13	1.42271	2.95826	2.9177					130	0.65149	0.89793	0.82997
	13.1	1.33298	2.8197	3.29756					131	0.63076	0.81264	0.87014
	13.2	1.38312	2.77643	3.4052					132	0.64347	0.80237	1.00347
	13.3	1.3986	2.9766	3.11053					133	0.75561	1.11148	1.29442
	13.4	1.29205	3.04896	3.26026					134	0.9037	1.6119	2.24099
	13.5	1.46625	3.02847	3.3089					135	1.31359	2.91151	3.39885
	13.6	1.39809	2.92977	3.15724
	13.7	1.42007	2.70298	3.10948
	13.8	1.31683	2.9866	3.18886
	13.9	1.3781	3.00949	3.24351
	14	1.25126	3.25887	3.22092
	14.1	1.47219	3.11998	3.19812
	14.2	1.61092	3.03371	2.86205
	14.3	1.53969	3.264	3.23221
	14.4	1.4621	3.04777	3.10227
	14.5	1.37271	3.15808	2.88291
	14.6	1.44379	3.26635	3.13191
	14.7	1.51888	3.26788	3.19984
	14.8	1.324	3.24077	3.21755
	14.9	1.4244	3.25981	3.22308
	15	1.54437	2.87171	3.24153
	15.1	1.41681	2.96026	3.22295
	15.2	1.43781	3.06918	2.98007
	15.3	1.42372	2.95373	2.88995
	15.4	1.40437	2.74384	2.97666
	15.5	1.5007	2.94673	3.11764
	15.6	1.47332	2.8798	2.89026
	15.7	1.49639	2.87472	2.97062
	15.8	1.40716	2.90979	2.90588
	15.9	1.48151	3.0123	2.97204
	16	1.62105	2.86886	2.95893
	16.1	1.63623	2.71562	3.09377
	16.2	1.63228	2.82353	3.08636
	16.3	1.56892	2.84365	3.06659
	16.4	1.6688	2.97476	2.9492
	16.5	1.66085	2.7981	3.00112
	16.6	1.57166	2.90414	3.12428
	16.7	1.68709	2.95472	3.00688
	16.8	1.57824	2.92661	3.18277
	16.9	1.75348	2.79394	3.01095
	17	1.46549	2.8366	3.19992
	17.1	1.38005	2.89425	3.34282
	17.2	1.59125	2.83745	3.22425
	17.3	1.60397	2.85139	3.26737
	17.4	1.5056	2.92239	3.24109
	17.5	1.44425	3.07324	3.3771
	17.6	1.43611	3.11896	3.15972
	17.7	1.45473	2.83914	3.08136
	17.8	1.51925	2.68854	2.95339
	17.9	1.4842	2.76037	3.22901
	18	1.53439	2.9342	3.36006
	18.1	1.62456	2.77277	3.15372
	18.2	1.66871	3.17663	3.10845
	18.3	1.58639	3.07065	2.95207
	18.4	1.53049	2.96009	2.99659
	18.5	1.61951	3.00784	3.27507
	18.6	1.57131	3.05458	3.11933
	18.7	1.4736	2.90666	3.03932
	18.8	1.6755	2.96912	3.19445
	18.9	1.43488	2.89964	3.11711
	19	1.58628	2.84416	2.95086
	19.1	1.64428	2.97401	3.29488
	19.2	1.56733	2.95669	3.20831
	19.3	1.56529	2.86139	3.33745
	19.4	1.492	2.95792	3.14487
	19.5	1.51429	2.96747	3.06866
	19.6	1.47861	2.93634	3.13373
	19.7	1.60906	2.95734	3.16612
	19.8	1.62846	2.91467	3.39324
	19.9	1.60905	2.97201	3.24121
	20	1.53312	2.82838	3.41229
	20.1	1.49381	2.63093	3.36591
	20.2	1.59819	2.83202	3.46037
	20.3	1.64571	3.00793	3.33742
	20.4	1.59567	3.03996	3.23399
	20.5	1.49564	2.9218	3.18644
	20.6	1.62921	2.89102	3.38162
	20.7	1.60277	2.92505	3.05352
	20.8	1.61877	2.89487	3.08039
	20.9	1.45508	3.12106	2.98156
	21	1.56724	3.01135	3.186
	21.1	1.61587	3.00351	2.91335
	21.2	1.63595	3.03522	3.08263
	21.3	1.5116	3.05018	3.04819
	21.4	1.53316	3.17073	3.07051
	21.5	1.60574	3.02927	3.31397
	21.6	1.56396	3.09018	3.25561
	21.7	1.57063	3.10272	3.24281
	21.8	1.46042	2.95503	3.21024
	21.9	1.57258	3.04273	3.39641
	22	1.59712	3.14949	3.22083
	22.1	1.73696	3.10035	3.27821
	22.2	1.61853	3.07144	3.17016
	22.3	1.59329	3.19492	3.09955
	22.4	1.56394	3.1041	3.07209
	22.5	1.46399	2.90564	3.14143
	22.6	1.49588	2.8965	3.20582
	22.7	1.55248	2.92837	3.38298
	22.8	1.51175	2.868	3.15623
	22.9	1.73712	3.1115	3.22405
	23	1.74783	3.09881	3.13408
	23.1	1.61168	3.01899	3.15539
	23.2	1.62593	3.23532	3.16835
	23.3	1.66794	3.09083	3.34186
	23.4	1.54585	2.90353	3.23547
	23.5	1.59264	2.90696	3.18442
	23.6	1.57112	3.0044	3.32776
	23.7	1.70395	2.88704	3.17462
	23.8	1.62753	2.78362	3.28936
	23.9	1.59826	2.91473	3.11514
	24	1.5564	2.91346	3.02435
	24.1	1.51176	2.81838	3.11097
	24.2	1.57857	2.96005	3.28699
	24.3	1.45797	3.11153	3.42725
	24.4	1.50216	3.10004	2.97737
	24.5	1.56757	3.04808	3.24046
	24.6	1.45602	2.9284	3.09112
	24.7	1.41325	3.12179	3.17588
	24.8	1.59588	3.10759	3.19702
	24.9	1.57288	2.96049	3.2236
	25	1.35296	3.01159	3.11298
	25.1	1.46244	3.22457	3.1768
	25.2	1.51982	3.11085	2.9661
	25.3	1.46743	3.32128	3.13699
	25.4	1.51334	3.21876	3.51549
	25.5	1.84129	3.03518	3.17057
	25.6	1.66592	3.16659	3.16037
	25.7	1.59994	3.15946	3.07474
	25.8	1.6578	3.15525	3.25503
	25.9	1.72061	3.11124	3.12243
	26	1.64019	3.16258	3.12563
	26.1	1.57173	3.05122	3.20226
	26.2	1.83362	3.17488	3.21319
	26.3	1.72121	3.32986	2.96781
	26.4	1.69508	3.05044	3.08993
	26.5	1.58067	3.17715	3.05256
	26.6	1.60868	3.2529	3.06737
	26.7	1.6038	3.27328	3.06774
	26.8	1.58218	3.19022	3.08261
	26.9	1.84532	3.26315	2.9271
	27	1.6824	3.01539	3.12925
	27.1	1.8088	3.2785	3.0131
	27.2	1.69655	3.1174	2.98435
	27.3	1.65969	2.99826	3.1008
	27.4	1.73777	3.05141	3.02993
	27.5	1.65922	3.04859	3.05963
	27.6	1.85595	3.02053	3.07445
	27.7	1.71897	2.86199	2.95879
	27.8	1.76685	2.98664	2.93695
	27.9	1.81381	2.84896	2.86548
	28	1.8505	2.89398	3.04591
	28.1	1.83316	3.00203	2.97587
	28.2	1.83105	2.85763	3.03134
	28.3	1.6946	3.13739	3.01911
	28.4	1.70741	3.12035	2.88188
	28.5	1.62537	3.10148	2.80803
	28.6	1.7563	2.9741	2.99509
	28.7	1.76705	2.81258	3.14428
	28.8	1.74215	3.01938	3.02167
	28.9	1.73242	2.98835	3.08756
	29	1.75083	3.12806	2.86749
	29.1	1.83145	3.21503	2.84874
	29.2	1.77056	3.21829	3.13014
	29.3	1.72172	2.99527	2.88635
	29.4	1.84549	2.98677	2.91779
	29.5	1.75158	2.7867	2.87087
	29.6	1.78103	3.05227	2.93893
	29.7	1.78765	2.9111	2.88122
	29.8	1.95473	2.82572	2.87703
	29.9	1.8246	2.9134	3.07611
	30	1.82814	2.93051	2.97501
	30.1	1.86633	2.89011	3.07141
	30.2	1.72211	2.98247	2.94493
	30.3	1.79537	2.89959	2.98922
	30.4	1.86268	2.87127	3.01831
	30.5	1.7186	3.12299	3.0295
	30.6	1.66727	2.94822	2.96902
	30.7	1.68492	2.93735	2.90095
	30.8	1.75727	3.0211	2.90798
	30.9	1.89747	3.0017	3.09739
	31	1.93002	3.0431	3.05188
	31.1	1.99882	3.10601	3.03547
	31.2	1.95027	3.14742	2.87111
	31.3	1.9111	3.04747	3.21328
	31.4	1.77581	3.05219	3.05146
	31.5	1.84981	2.91855	2.9592
	31.6	1.9121	2.92472	2.99663
	31.7	1.84437	3.06683	3.00986
	31.8	1.82658	2.95379	2.64481
	31.9	1.73355	3.09078	2.66438
	32	1.77798	3.11073	2.85839
	32.1	1.97297	2.86204	2.66779
	32.2	1.93295	3.04955	2.79118
	32.3	1.75713	2.93562	2.86341
	32.4	2.01506	3.05568	3.02407
	32.5	1.97005	2.88462	2.81273
	32.6	1.86912	2.84739	2.88931
	32.7	1.92868	2.79892	3.00051
	32.8	2.06182	2.58494	3.08596
	32.9	1.88255	2.70008	3.13898
	33	2.06122	2.92388	3.02657
	33.1	2.07452	2.76801	2.90189
	33.2	1.95978	2.90424	3.18209
	33.3	2.0723	2.92007	3.04823
	33.4	1.99503	2.94159	3.20846
	33.5	1.99526	2.88292	2.8251
	33.6	2.06387	2.92075	2.91807
	33.7	2.20199	2.96292	3.07199
	33.8	1.91556	3.00224	3.0621
	33.9	2.14575	3.09717	2.9442
	34	2.00232	3.25583	2.88808
	34.1	2.09779	3.21683	2.93563
	34.2	2.10789	3.18218	2.90632
	34.3	1.98665	2.9702	2.75535
	34.4	2.15359	3.01553	2.80878
	34.5	2.11841	2.97871	2.96024
	34.6	2.13907	2.97897	2.99662
	34.7	2.12889	2.99528	3.18873
	34.8	2.0724	2.916	2.87888
	34.9	2.27391	2.95884	2.96536
	35	2.0842	2.81519	2.93152
	35.1	2.15368	2.8484	2.64419
	35.2	2.12149	2.90024	2.63929
	35.3	2.20835	2.89828	2.77232
	35.4	2.29982	2.9833	2.78619
	35.5	2.13944	2.90352	2.7195
	35.6	2.17597	2.9788	2.85213
	35.7	2.1597	2.79724	2.6499
	35.8	2.23786	2.92093	2.94004
	35.9	2.24113	2.93599	2.81577
	36	2.10616	2.85433	2.7937
	36.1	2.17347	2.90872	2.90315
	36.2	2.1534	2.9528	2.7924
	36.3	2.06212	2.90682	2.79857
	36.4	2.11546	2.97789	2.87023
	36.5	2.01809	2.70808	2.73903
	36.6	1.94007	3.03094	2.97906
	36.7	2.04422	3.15797	2.95728
	36.8	2.04535	3.00078	3.00697
	36.9	2.00142	2.88207	2.92844
	37	1.97396	3.00352	2.90331
	37.1	2.20505	3.04054	2.82699
	37.2	2.1513	3.1452	3.00861
	37.3	2.12959	3.18218	2.92266
	37.4	2.04851	3.10052	2.8811
	37.5	2.1701	3.19974	2.72109
	37.6	2.31262	3.03034	2.7656
	37.7	2.14633	3.09258	2.83942
	37.8	2.08033	2.97461	2.74556
	37.9	2.02389	2.95563	2.9737
	38	2.0616	3.00576	2.9605
	38.1	2.20225	2.92518	2.85307
	38.2	2.26338	3.13331	2.87228
	38.3	2.1376	2.76013	2.81845
	38.4	2.24541	2.98224	2.79343
	38.5	2.11008	3.06045	3.00954
	38.6	2.44315	2.92894	2.91601
	38.7	2.30681	2.82929	2.673
	38.8	2.27044	3.09538	2.57424
	38.9	2.25574	3.03488	2.89351
	39	2.20293	2.83002	2.88644
	39.1	2.18857	2.8178	2.98976
	39.2	2.08463	2.86494	2.90369
	39.3	2.16974	2.79408	2.88889
	39.4	2.2155	2.86534	2.7991
	39.5	2.14413	2.90017	2.82138
	39.6	2.07936	2.96944	3.25067
	39.7	2.34264	2.91268	2.97379
	39.8	2.24056	2.98634	2.78461
	39.9	2.23892	2.93134	2.91399
	40	2.16932	3.01493	2.91933
	40.1	2.28235	3.14831	2.66516
	40.2	2.01059	3.06429	2.85787
	40.3	2.11749	2.99616	2.8143
	40.4	1.87993	2.94896	2.65364
	40.5	1.9198	3.095	2.82376
	40.6	1.99265	3.15167	2.90219
	40.7	2.18642	3.0936	2.65388
	40.8	2.12023	3.12983	2.78372
	40.9	2.25312	2.98105	2.83727
	41	2.12097	3.07449	2.83067
	41.1	2.15381	2.97147	2.96399
	41.2	2.28038	2.98713	2.88468
	41.3	2.21796	2.9416	3.02161
	41.4	1.95993	2.98552	2.84581
	41.5	2.16813	2.89444	2.94321
	41.6	2.01817	2.80529	2.87577
	41.7	2.05802	2.94063	2.8793
	41.8	1.98672	2.99726	2.81271
	41.9	1.88863	3.12161	2.94455
	42	2.01148	3.12728	2.88329
	42.1	2.16286	3.0921	2.98536
	42.2	1.96325	2.89099	2.925
	42.3	1.96327	2.96178	3.04914
	42.4	2.22344	2.93205	2.92816
	42.5	2.10989	2.80792	3.01317
	42.6	2.05976	2.99738	3.02606
	42.7	2.05102	2.9225	2.89642
	42.8	1.98311	3.06672	2.87211
	42.9	1.98989	2.98627	3.20826
	43	2.03393	2.90919	3.24329
	43.1	2.07081	2.98967	3.20222
	43.2	2.11769	3.09018	2.98417
	43.3	2.20538	3.18194	3.12861
	43.4	2.24958	2.8569	3.18881
	43.5	2.27303	3.13719	3.07277
	43.6	2.14022	3.09064	3.1811
	43.7	2.31432	3.05964	3.15141
	43.8	2.09307	2.97707	3.10585
	43.9	2.21934	2.90873	3.1356
	44	2.18015	2.83075	3.03806
	44.1	2.10378	2.83564	3.06612
	44.2	2.1565	2.62515	3.13315
	44.3	2.09274	2.66584	3.11078
	44.4	2.22092	3.16002	3.21098
	44.5	2.03302	2.79658	3.04706
	44.6	2.04647	2.56426	3.17215
	44.7	2.06218	2.58143	2.9984
	44.8	2.05788	2.65658	2.81912
	44.9	1.93463	2.50819	2.82095
	45	2.05727	2.65998	2.82799
	45.1	1.95223	2.71446	2.78927
	45.2	1.98267	2.61214	2.73046
	45.3	2.12879	2.57505	2.65895
	45.4	2.08922	2.67373	2.88554
	45.5	2.23761	2.95881	2.96414
	45.6	2.22613	3.06466	2.87645
	45.7	2.09963	2.85381	2.96226
	45.8	2.10032	2.86454	2.98584
	45.9	2.04281	2.98903	2.9441
	46	2.03333	2.83391	2.92475
	46.1	2.00886	2.67097	3.23007
	46.2	2.16724	2.80275	3.03469
	46.3	1.98196	2.82343	3.08755
	46.4	1.94283	2.87666	3.18347
	46.5	2.12006	2.90728	2.93839
	46.6	2.01359	2.93184	2.95765
	46.7	1.84977	2.85602	3.00573
	46.8	1.98029	2.75022	2.84612
	46.9	1.97728	2.76022	2.8926
	47	2.03064	2.50732	3.05398
	47.1	2.08821	2.8306	2.92782
	47.2	2.00989	2.93157	2.94671
	47.3	1.88172	2.69114	3.01783
	47.4	1.87363	2.43897	2.86296
	47.5	1.93036	2.70227	2.68249
	47.6	1.77938	2.73828	2.88615
	47.7	1.72046	3.12269	3.08109
	47.8	1.71965	2.8967	3.01302
	47.9	1.99872	2.92393	3.07103
	48	2.06034	3.08604	3.22669
	48.1	2.11337	2.77492	3.09287
	48.2	2.19347	2.84888	3.11809
	48.3	2.2302	3.03923	3.20518
	48.4	2.43651	2.7588	3.29048
	48.5	2.27671	2.82257	3.14731
	48.6	2.11128	2.83571	3.39268
	48.7	2.37955	2.83326	3.24582
	48.8	2.16641	2.65249	3.42406
	48.9	2.25612	2.49537	3.31868
	49	2.17301	2.6682	3.26875
	49.1	1.90019	2.5792	3.21793
	49.2	2.17654	2.69961	3.06617
	49.3	1.90659	2.67305	3.21098
	49.4	1.97285	2.73976	3.2485
	49.5	2.07362	2.78001	3.48262
	49.6	2.01236	2.83193	3.44964
	49.7	2.01179	2.6975	3.43851
	49.8	2.12067	2.83342	3.36285
	49.9	2.00658	2.83472	3.31002
	50	1.96364	2.74827	3.38592
	50.1	1.8912	2.84836	3.19136
	50.2	2.00323	2.82734	3.26169
	50.3	2.12599	2.6605	3.25552
	50.4	2.04311	2.83642	3.2253
	50.5	2.08126	2.69532	3.34458
	50.6	2.15545	2.67451	3.15323
	50.7	1.98959	2.64428	3.15488
	50.8	2.06099	2.70712	3.1486
	50.9	2.11688	2.83328	3.05815
	51	2.15657	3.02808	3.14146
	51.1	1.98005	2.80626	3.22337
	51.2	2.09855	3.05931	3.20079
	51.3	1.98936	2.95812	3.20935
	51.4	2.1044	2.73702	3.2345
	51.5	1.97485	2.7601	3.08938
	51.6	2.20074	2.90416	3.34266
	51.7	2.10427	2.94184	3.1787
	51.8	2.09133	2.9758	3.21031
	51.9	2.07842	2.82026	3.18138
	52	2.14233	2.65185	3.1811
	52.1	2.0879	2.66924	2.9918
	52.2	2.01984	2.56685	2.89802
	52.3	2.13403	2.97096	2.71888
	52.4	1.97998	2.79779	2.68002
	52.5	2.09221	2.82013	2.82736
	52.6	2.03669	2.80233	2.67884
	52.7	2.10963	2.78103	2.90392
	52.8	2.2173	2.83934	3.0668
	52.9	2.19142	2.85134	2.88303
	53	2.32423	3.00444	2.95437
	53.1	2.46627	2.98894	3.01816
	53.2	2.31378	2.78997	3.21615
	53.3	2.30919	2.61466	3.07366
	53.4	2.14724	2.81806	3.05011
	53.5	2.2527	2.88098	2.98904
	53.6	2.33902	2.91856	3.14977
	53.7	2.01373	2.83431	3.22343
	53.8	2.12795	2.96202	3.17456
	53.9	2.19176	2.93005	3.03137
	54	2.10194	2.73948	3.11456
	54.1	2.20549	3.14192	3.09111
	54.2	1.85316	2.64041	3.1707
	54.3	2.12024	2.75914	2.96256
	54.4	1.89297	2.85782	2.69183
	54.5	2.09385	2.72987	3.08026
	54.6	2.07524	2.82213	2.84453
	54.7	1.88326	2.81852	2.99896
	54.8	2.25522	2.81836	3.06703
	54.9	2.17514	2.87679	3.08047
	55	2.13121	2.94113	3.188
	55.1	2.24488	2.72571	3.19937
	55.2	2.07965	2.78681	2.87467
	55.3	2.18569	2.84161	3.14563
	55.4	2.23357	2.85162	3.05857
	55.5	2.46174	3.02709	3.06955
	55.6	2.09393	2.94198	3.10099
	55.7	2.16699	2.90497	3.14224
	55.8	2.19766	2.87988	3.04067
	55.9	2.6295	2.71596	3.01738
	56	2.41369	2.73612	3.30317
	56.1	2.30667	2.76999	3.13601
	56.2	2.25269	2.75362	3.23138
	56.3	2.29815	2.83184	3.16582
	56.4	2.46201	2.6203	3.0833
	56.5	2.56209	2.67653	3.10667
	56.6	2.62415	2.92601	3.14013
	56.7	2.3775	2.7965	3.04166
	56.8	2.13184	2.80082	3.04926
	56.9	2.28023	2.89379	2.77343
	57	2.30982	2.85684	2.87479
	57.1	2.24062	2.89765	2.97873
	57.2	2.36853	2.90723	3.33072
	57.3	2.39091	2.90222	3.08104
	57.4	2.09157	2.72617	2.79434
	57.5	2.13143	2.77822	2.99248
	57.6	2.02869	2.92812	2.90677
	57.7	2.13856	2.86392	2.87233
	57.8	2.24484	2.76748	2.80409
	57.9	2.31593	2.93493	3.13171
	58	2.07984	2.9498	3.06351
	58.1	2.14107	2.93066	3.01599
	58.2	2.28628	2.96112	3.0423
	58.3	2.31281	3.11203	3.07513
	58.4	2.23957	3.00837	2.94075
	58.5	2.55319	2.85935	2.96904
	58.6	2.27479	2.85958	2.94737
	58.7	2.648	3.03625	2.86921
	58.8	2.48069	2.88383	3.05269
	58.9	2.3887	2.7822	2.96571
	59	2.31698	3.02365	3.02835
	59.1	2.28744	2.86625	3.03988
	59.2	2.36648	2.88258	3.03045
	59.3	2.61588	2.86625	3.15147
	59.4	2.53954	2.9833	2.87021
	59.5	2.4909	2.94266	2.97227
	59.6	2.3958	2.79227	2.95669
	59.7	2.48295	2.8513	3.00582
	59.8	2.45015	2.8584	2.84945
	59.9	2.24897	2.85302	3.03423
	60	2.42902	2.81591	3.05079
	60.1	2.57712	2.78901	3.08945
	60.2	2.40416	2.79163	3.22157
	60.3	2.2987	2.48733	3.14334
	60.4	2.18592	2.46008	3.09517
	60.5	2.34134	2.64703	3.07625
	60.6	2.36813	2.61696	2.95457
	60.7	2.44946	2.70599	2.92766
	60.8	2.3906	2.72659	3.00809
	60.9	2.32893	3.02321	3.00828
	61	2.3151	2.74658	2.81259
	61.1	2.5011	2.89175	2.95123
	61.2	2.41087	2.71192	3.0025
	61.3	2.70571	2.78861	2.9475
	61.4	2.72836	2.76864	2.78072
	61.5	3.00703	2.82194	2.84852
	61.6	2.78397	2.79079	2.84626
	61.7	3.08243	2.8557	3.06419
	61.8	3.04367	2.93766	2.96149
	61.9	2.88586	2.93583	2.92284
	62	2.93392	3.01723	2.90431
	62.1	2.89607	2.88296	3.01043
	62.2	2.82138	2.89417	2.92994
	62.3	2.86665	2.85076	2.87927
	62.4	3.16815	2.91545	2.91092
	62.5	3.02197	2.84438	2.91065
	62.6	3.25777	2.76711	2.90051
	62.7	3.20584	2.74875	2.8099
	62.8	3.08296	2.64981	2.96885
	62.9	3.20452	2.97195	2.81607
	63	3.07832	2.99175	2.80135
	63.1	3.04481	2.8925	2.87103
	63.2	3.02585	3.04309	2.67974
	63.3	3.09065	2.86652	2.86763
	63.4	3.15256	2.86279	2.98424
	63.5	3.15383	2.89286	2.96723
	63.6	3.14024	2.74918	3.02065
	63.7	3.02568	2.80466	3.16844
	63.8	3.0032	2.81659	2.80177
	63.9	2.74943	2.98199	2.95349
	64	2.89911	2.84026	2.78908
	64.1	2.84305	2.79535	2.88704
	64.2	2.8739	2.92812	2.96096
	64.3	2.88291	2.88347	2.85485
	64.4	3.00767	2.64173	2.84121
	64.5	2.99828	2.74608	2.79277
	64.6	2.99394	2.72145	2.95266
	64.7	2.84549	2.64079	2.95404
	64.8	2.69954	2.79132	3.12717
	64.9	2.80974	2.83724	2.90002
	65	2.73412	2.80843	2.94287
	65.1	2.8791	2.96845	2.99007
	65.2	2.90051	2.9443	2.89681
	65.3	2.67958	2.95178	3.05226
	65.4	2.79947	2.95332	2.97781
	65.5	2.99308	3.05785	2.99091
	65.6	2.74614	2.90826	2.8647
	65.7	3.01553	2.86683	2.9541
	65.8	3.17458	2.8327	2.9272
	65.9	3.0689	2.81283	3.12006
	66	3.03255	2.93403	3.02522
	66.1	3.14803	2.98392	3.05623
	66.2	3.04891	2.99786	2.94283
	66.3	2.84409	2.84171	3.07977
	66.4	2.99248	2.92488	3.15177
	66.5	2.81853	2.79491	3.26648
	66.6	2.91165	3.04741	2.99926
	66.7	3.03919	3.00873	3.00527
	66.8	3.06314	2.87162	3.01905
	66.9	2.74561	2.90962	3.17569
	67	2.93011	2.94404	3.11109
	67.1	2.91689	2.87841	3.19545
	67.2	2.88129	2.92024	2.96756
	67.3	3.15943	3.01109	2.88866
	67.4	2.96514	3.10211	3.05924
	67.5	2.97971	3.02946	3.08954
	67.6	2.92693	3.06909	3.09214
	67.7	2.79835	3.02434	3.05412
	67.8	3.13612	3.13375	3.00944
	67.9	2.57022	3.19757	3.02531
	68	2.60474	3.11656	2.98909
	68.1	2.62667	3.20787	3.09416
	68.2	2.53829	3.13639	3.05134
	68.3	2.693	3.02066	2.98552
	68.4	2.4722	3.02411	2.96894
	68.5	2.82003	2.98909	2.99763
	68.6	2.90114	3.14182	3.18574
	68.7	2.85395	3.25281	3.10748
	68.8	2.67044	3.06816	3.10407
	68.9	2.86679	2.96985	2.87413
	69	2.92105	3.0153	3.08066
	69.1	2.79348	2.94779	3.26576
	69.2	2.96041	2.82674	3.20573
	69.3	2.7156	2.96343	2.99815
	69.4	2.8166	2.95698	3.0797
	69.5	2.71377	2.91479	3.03569
	69.6	2.8713	2.86491	3.10481
	69.7	2.75784	2.98493	3.07671
	69.8	3.16107	2.81183	3.05139
	69.9	2.96296	2.84357	2.97829
	70	2.73533	2.90194	3.04125
	70.1	2.68836	2.82545	3.3236
	70.2	2.91817	2.87541	3.09154
	70.3	2.95643	2.89852	3.21206
	70.4	2.83121	2.9184	3.20399
	70.5	2.90772	2.91357	3.26117
	70.6	2.74972	2.80272	3.24464
	70.7	3.10778	2.80931	3.12415
	70.8	3.06705	2.85808	3.24849
	70.9	2.95603	2.92531	3.26547
	71	2.95279	2.913	3.28604
	71.1	3.01364	2.81628	3.33474
	71.2	2.82909	2.9223	3.48812
	71.3	2.74792	2.9975	3.19365
	71.4	3.01623	2.99677	3.13372
	71.5	3.03343	2.96911	3.15613
	71.6	3.06798	2.9488	3.21241
	71.7	3.051	2.86871	3.21394
	71.8	2.83276	2.96946	3.36763
	71.9	2.81887	2.98103	3.51909
	72	2.79607	2.91391	3.3169
	72.1	2.72228	3.02692	3.32879
	72.2	2.69124	3.01105	3.1117
	72.3	3.05263	3.03935	3.21329
	72.4	2.9165	2.96926	3.33595
	72.5	2.89266	3.09446	3.37549
	72.6	3.01376	3.02226	3.31819
	72.7	3.21904	2.96542	3.31744
	72.8	3.0264	3.03529	3.39959
	72.9	2.97873	3.09306	3.34068
	73	2.77798	3.10396	3.47402
	73.1	2.9369	3.1895	3.30301
	73.2	2.84689	3.20659	3.4282
	73.3	2.87841	3.15718	3.26767
	73.4	2.8811	3.21204	3.25219
	73.5	2.90029	3.15172	3.10457
	73.6	2.87095	3.16114	3.19654
	73.7	2.66484	3.1699	3.22627
	73.8	2.77964	3.15421	3.3764
	73.9	2.83237	3.11676	3.3236
	74	2.60407	3.06104	3.09783
	74.1	2.74127	3.19169	3.14722
	74.2	2.56338	2.95975	3.21489
	74.3	2.67823	3.06671	3.31205
	74.4	2.82331	2.85699	3.39696
	74.5	2.89473	3.03563	3.51634
	74.6	2.70751	2.92584	3.65305
	74.7	2.9497	2.93394	3.76816
	74.8	2.86868	3.05227	3.71394
	74.9	2.97836	2.98005	3.43936
	75	2.80556	2.95209	3.50449
	75.1	3.00156	2.94449	3.75839
	75.2	2.94925	2.86875	3.55382
	75.3	3.0944	2.80221	3.70508
	75.4	2.94583	2.81398	3.47943
	75.5	2.77796	3.0118	3.67494
	75.6	2.80234	3.04876	3.44696
	75.7	2.84399	2.9076	3.50456
	75.8	2.67217	2.81945	3.62264
	75.9	2.85127	2.72219	3.37697
	76	2.76457	2.70978	3.29687
	76.1	2.71388	2.81428	3.49684
	76.2	2.81262	2.96573	3.35035
	76.3	2.69784	2.86681	3.47399
	76.4	2.82857	2.96676	3.37311
	76.5	2.97409	2.97634	3.24753
	76.6	2.95397	2.89339	3.1064
	76.7	2.91068	2.86422	3.24367
	76.8	3.12428	3.00369	2.92679
	76.9	2.98277	3.04334	3.18747
	77	2.69245	3.14863	3.27046
	77.1	2.60032	3.08791	3.39671
	77.2	2.67728	3.03468	3.11823
	77.3	2.76559	2.81134	3.45918
	77.4	2.87019	2.95228	3.41985
	77.5	2.6662	2.92411	3.29897
	77.6	2.70414	2.92702	3.18352
	77.7	2.66703	2.84622	3.27894
	77.8	2.82325	2.74118	3.28396
	77.9	2.98806	2.77309	3.14627
	78	2.88325	2.76724	3.32515
	78.1	2.83775	2.8542	3.18803
	78.2	2.74999	2.83226	3.20166
	78.3	2.9822	2.91903	3.23443
	78.4	2.9759	2.80214	3.27123
	78.5	2.67223	2.76042	3.37788
	78.6	2.69505	2.94901	3.18132
	78.7	2.49214	2.93968	3.39054
	78.8	2.62948	2.78196	3.44778
	78.9	2.77722	2.78028	3.46389
	79	2.70707	2.93463	3.45796
	79.1	2.53436	2.72818	3.54058
	79.2	2.66479	2.82605	3.5037
	79.3	2.75291	2.87767	3.40705
	79.4	2.80364	2.8447	3.41203
	79.5	2.85896	2.89648	3.37323
	79.6	3.02023	2.88531	3.4599
	79.7	2.70257	2.82056	3.25396
	79.8	2.88737	2.86098	3.5264
	79.9	2.85164	2.94235	3.429
	80	2.72523	3.03284	3.39694
	80.1	2.65065	2.83543	3.46352
	80.2	2.73039	2.92149	3.46123
	80.3	2.70449	2.91742	3.33906
	80.4	2.67319	2.88899	3.23864
	80.5	2.6407	2.87669	3.62747
	80.6	2.59022	2.81222	3.43928
	80.7	2.66739	2.91395	3.45192
	80.8	2.54872	2.8952	3.2489
	80.9	2.72592	2.92597	3.23877
	81	2.72627	2.85499	3.39328
	81.1	2.49506	2.7786	3.0686
	81.2	2.50389	2.81852	3.12754
	81.3	2.64855	3.02469	3.47572
	81.4	2.66469	2.96559	3.59742
	81.5	2.90615	2.98684	3.44461
	81.6	2.70319	2.9339	3.38144
	81.7	2.8088	2.83608	3.50796
	81.8	2.69015	2.83862	3.56337
	81.9	2.66009	2.8871	3.58462
	82	2.60463	2.84557	3.68912
	82.1	2.592	2.9665	3.52077
	82.2	2.7879	2.98035	3.56781
	82.3	2.7166	2.91449	3.41886
	82.4	2.72364	3.00677	3.39325
	82.5	2.67132	3.05435	3.50184
	82.6	2.68431	2.92241	3.54977
	82.7	2.78391	2.81937	3.40851
	82.8	2.72099	2.87655	3.40315
	82.9	2.78396	2.70424	3.50949
	83	2.57672	2.7696	3.45372
	83.1	2.79142	2.83189	3.6197
	83.2	2.58275	2.86421	3.38064
	83.3	2.50079	2.83392	3.46754
	83.4	2.57779	3.09035	3.39933
	83.5	2.48055	2.90836	3.49601
	83.6	2.5481	2.94607	3.36793
	83.7	2.58975	2.9703	3.31038
	83.8	2.77059	2.93303	3.4492
	83.9	2.67059	2.85311	3.50492
	84	2.80087	2.94644	3.41551
	84.1	2.74441	2.93845	3.27888
	84.2	2.67681	2.91128	3.34012
	84.3	2.81187	2.96599	3.42265
	84.4	2.81897	2.79944	3.48204
	84.5	2.83776	2.83588	3.45552
	84.6	2.76517	2.96783	3.59331
	84.7	2.94968	2.86753	3.44425
	84.8	2.97246	2.74688	3.22154
	84.9	2.9457	2.93159	3.25582
	85	2.59903	2.75356	3.45891
	85.1	2.7391	2.82207	3.33095
	85.2	2.72352	2.98273	3.57195
	85.3	2.74147	2.88589	3.42027
	85.4	2.83244	2.76801	3.4548
	85.5	2.68001	2.85642	3.48198
	85.6	2.57059	2.87048	3.54884
	85.7	2.651	2.91031	3.37754
	85.8	2.70462	2.73829	3.35015
	85.9	2.90557	2.7183	3.52537
	86	2.73222	2.85597	3.59936
	86.1	2.66393	2.79639	3.59902
	86.2	2.97328	2.86973	3.79698
	86.3	3.01857	2.80704	3.74339
	86.4	2.96995	2.81057	3.66248
	86.5	2.93504	2.8018	3.70202
	86.6	2.98691	2.73958	3.58716
	86.7	2.75576	2.91049	3.45286
	86.8	2.76585	2.75825	3.52802
	86.9	2.95473	2.95532	3.64242
	87	2.90232	2.8745	3.52877
	87.1	3.00476	2.88718	3.66334
	87.2	3.06352	2.99364	3.60229
	87.3	3.13583	2.94366	3.34541
	87.4	2.78084	2.86645	3.37746
	87.5	2.91891	2.86709	3.60792
	87.6	3.07806	2.95162	3.64019
	87.7	3.12817	2.97687	3.7113
	87.8	3.13725	3.00392	3.60831
	87.9	3.29707	2.8935	3.6437
	88	3.25552	2.93478	3.42619
	88.1	3.30432	3.09614	3.59579
	88.2	3.21637	2.92876	3.49676
	88.3	3.14107	2.83802	3.61328
	88.4	2.97174	2.76319	3.71646
	88.5	2.99928	3.03934	3.59817
	88.6	3.02225	2.85648	3.46832
	88.7	3.07492	2.76996	3.45403
	88.8	3.17015	2.69441	3.3594
	88.9	3.02211	2.56936	3.38009
	89	2.99182	2.68822	3.54858
	89.1	2.89463	2.87577	3.5302
	89.2	2.95411	2.82308	3.5655
	89.3	3.11063	2.81787	3.47324
	89.4	3.02174	2.74039	3.5941
	89.5	3.20117	2.91675	3.33384
	89.6	3.30866	2.86865	3.44532
	89.7	3.17166	2.90774	3.40728
	89.8	3.23827	2.94334	3.20239
	89.9	3.38624	2.87875	3.39147
	90	3.2304	2.87164	3.4048
	90.1	3.12235	2.87926	3.59799
	90.2	2.93299	2.93273	3.40152
	90.3	2.88225	2.9043	3.47635
	90.4	3.15196	2.84968	3.31709
	90.5	3.49929	2.85005	3.23458
	90.6	3.26399	2.83311	3.38978
	90.7	3.38002	2.80994	3.38318
	90.8	3.28178	2.73307	3.48289
	90.9	3.16506	2.93634	3.29755
	91	3.10753	2.66879	3.15458
	91.1	3.2072	2.7599	3.33495
	91.2	3.21749	2.78888	3.47782
	91.3	3.29914	2.81844	3.26406
	91.4	3.22459	3.06015	3.30022
	91.5	2.99522	2.94877	3.5174
	91.6	3.05594	2.74345	3.31302
	91.7	2.94062	2.70727	3.35293
	91.8	3.12905	3.09509	3.49096
	91.9	2.89055	2.97071	3.36629
	92	2.97928	2.76327	3.3334
	92.1	3.3158	2.60107	3.21375
	92.2	3.13088	2.80427	3.21296
	92.3	3.04479	2.91193	3.19092
	92.4	3.28474	2.80534	3.22555
	92.5	3.4975	2.85268	3.26156
	92.6	3.31202	2.88087	3.52127
	92.7	3.29224	2.93834	3.28055
	92.8	3.15072	2.91154	3.29624
	92.9	3.29532	2.89289	3.23148
	93	3.1984	2.68014	3.15892
	93.1	3.2434	2.98549	3.12542
	93.2	3.00187	2.94743	3.00611
	93.3	3.01524	2.92737	3.00402
	93.4	3.13221	2.9205	3.0524
	93.5	3.21378	2.98076	3.01462
	93.6	3.16159	2.93102	3.01439
	93.7	2.88888	2.83218	3.23308
	93.8	2.89937	2.81612	2.96042
	93.9	3.06863	2.75492	2.97546
	94	2.9803	2.91942	3.05477
	94.1	2.92549	2.82351	3.13237
	94.2	2.93432	2.85241	3.05539
	94.3	3.06301	3.00422	3.17218
	94.4	2.91384	2.97125	3.13428
	94.5	3.03526	2.93144	3.15504
	94.6	2.97003	2.87296	3.06369
	94.7	2.98379	2.96924	3.06554
	94.8	2.95916	2.81727	3.03368
	94.9	2.98935	2.7598	3.07948
	95	2.92193	2.92332	2.99926
	95.1	3.06504	2.91271	3.18403
	95.2	3.04385	2.80539	3.26829
	95.3	3.07099	2.7821	3.06732
	95.4	3.17721	2.77143	3.01618
	95.5	3.05741	2.71849	2.96063
	95.6	2.88884	2.9268	3.05232
	95.7	2.98401	2.86189	3.21163
	95.8	3.00519	2.8269	3.03566
	95.9	2.90372	2.90371	2.97393
	96	3.01118	2.92209	3.13495
	96.1	3.17748	2.75797	3.1624
	96.2	3.01649	2.65095	3.17451
	96.3	3.02064	2.76855	3.27617
	96.4	3.03241	2.77631	3.16351
	96.5	2.97456	2.87601	3.07212
	96.6	2.92305	2.72771	3.1578
	96.7	3.06333	2.74621	3.20635
	96.8	2.81412	2.73493	3.08081
	96.9	2.85568	2.84463	3.04751
	97	2.89688	2.79784	3.12117
	97.1	2.96192	2.90162	3.05705
	97.2	3.03122	2.78362	3.02686
	97.3	2.93036	2.79986	2.96886
	97.4	3.15325	2.94962	3.01326
	97.5	2.933	2.87209	3.18398
	97.6	3.08833	2.92376	3.06326
	97.7	3.24776	2.79734	2.98221
	97.8	3.1833	2.70701	3.15461
	97.9	2.94371	2.77798	3.12908
	98	3.01456	2.73482	3.13508
	98.1	3.0761	2.86816	3.09583
	98.2	2.72561	2.67048	2.97807
	98.3	2.94978	2.93345	3.14285
	98.4	2.99129	2.89639	3.04762
	98.5	3.07791	2.85848	3.19183
	98.6	3.13347	2.85848	3.23318
	98.7	2.99539	2.71247	3.21535
	98.8	3.07694	2.8379	3.2077
	98.9	3.34074	2.71978	3.12404
	99	3.34481	2.64159	3.37807
	99.1	3.17161	2.65435	3.35234
	99.2	3.12581	2.82169	3.18761
	99.3	3.26494	2.80275	3.32582
	99.4	3.31701	2.82079	3.38997
	99.5	2.99743	2.84243	3.23134
	99.6	3.10223	2.8469	3.09188
	99.7	3.34034	2.89835	3.09278
	99.8	3.27944	2.8363	3.01305
	99.9	3.10475	2.63706	3.05319
	100	3.31149	2.66042	2.79486
	100.1	3.04044	2.67698	3.10091
	100.2	3.14901	2.83116	3.14167
	100.3	3.29139	2.75302	3.11866
	100.4	3.2824	2.81835	3.02342
	100.5	3.18585	2.64427	3.05964
	100.6	3.22966	2.61198	3.11077
	100.7	2.95487	2.44952	2.94426
	100.8	3.08496	2.45151	3.03306
	100.9	3.34321	2.62854	3.09655
	101	3.52397	2.55616	3.18431
	101.1	3.40908	2.87227	3.11241
	101.2	3.24557	2.72929	3.19157
	101.3	3.2713	2.7436	3.05595
	101.4	3.21234	2.77879	3.16413
	101.5	3.16606	2.81058	2.93746
	101.6	3.17625	2.7139	3.10028
	101.7	3.29748	2.71128	3.11362
	101.8	3.3693	2.57465	3.03139
	101.9	3.40974	2.60882	2.98793
	102	3.09726	2.92396	3.36635
	102.1	2.79949	2.81951	3.19062
	102.2	3.17025	2.85339	3.15059
	102.3	3.31464	3.02744	3.26409
	102.4	3.37364	2.5745	3.06222
	102.5	3.10603	2.56744	3.08107
	102.6	3.10994	2.80761	3.0543
	102.7	2.91657	2.73875	2.81355
	102.8	3.27626	2.52175	2.99033
	102.9	2.96409	2.67388	2.90101
	103	3.0261	2.6049	2.9914
	103.1	3.19856	2.81846	2.99414
	103.2	3.10127	2.67803	3.0718
	103.3	3.21058	2.86692	3.01063
	103.4	3.33313	2.74402	3.07152
	103.5	3.22399	2.64454	3.15908
	103.6	3.3715	2.94475	3.16825
	103.7	3.22278	2.73325	3.16084
	103.8	3.06153	2.85864	3.20306
	103.9	3.22323	2.69622	3.21833
	104	3.14719	2.76806	3.16983
	104.1	3.11985	2.76678	3.26784
	104.2	3.30661	2.79271	3.15052
	104.3	3.09548	2.82541	3.11073
	104.4	3.00987	2.61629	3.15742
	104.5	3.05929	2.7461	3.44481
	104.6	3.30883	2.77602	3.1645
	104.7	3.44258	2.8929	3.27233
	104.8	3.54546	2.8629	3.18133
	104.9	3.33914	2.8563	3.3464
	105	3.35944	2.96523	3.31627
	105.1	3.06591	2.98823	3.18989
	105.2	3.08827	2.81913	3.20933
	105.3	3.25118	2.85129	3.21474
	105.4	3.3713	2.99064	3.19032
	105.5	3.42459	3.02087	3.21554
	105.6	3.26344	2.87553	3.17855
	105.7	3.59159	2.89615	3.05648
	105.8	3.22567	2.79399	3.14337
	105.9	3.37471	2.93954	3.16569
	106	2.92593	2.83116	3.1846
	106.1	3.0981	3.06405	3.09234
	106.2	3.2623	3.02328	3.13902
	106.3	2.84323	2.98659	3.1005
	106.4	3.05816	2.93781	3.23898
	106.5	3.04735	2.92657	3.22143
	106.6	3.26583	2.93804	3.21929
	106.7	3.34339	2.97629	3.24256
	106.8	3.31154	2.90975	3.09662
	106.9	3.43713	3.07685	3.12695
	107	3.31775	2.98568	3.13512
	107.1	3.49075	3.14018	3.02615
	107.2	3.29511	2.92513	3.13259
	107.3	3.15219	3.01228	3.04482
	107.4	3.67807	3.12252	3.14484
	107.5	3.53761	2.95877	3.19004
	107.6	3.59178	2.88138	3.26244
	107.7	3.591	2.89968	3.34062
	107.8	3.58804	2.88577	3.11388
	107.9	3.7177	2.91517	3.23496
	108	3.46335	2.91698	3.21114
	108.1	3.48228	3.07652	3.22451
	108.2	3.45843	3.06115	3.29802
	108.3	3.28767	2.90802	3.12811
	108.4	3.25805	2.99885	3.28162
	108.5	3.24131	3.08235	3.22235
	108.6	3.11119	3.02514	3.15868
	108.7	3.07353	2.97038	3.15317
	108.8	3.17513	3.01972	3.26523
	108.9	3.34894	3.0248	3.17635
	109	3.27467	2.89912	3.1375
	109.1	3.43981	2.89103	2.9556
	109.2	3.49533	2.7987	3.19465
	109.3	3.38477	2.94156	3.20249
	109.4	3.32395	2.92678	3.10692
	109.5	3.3716	2.85783	3.27415
	109.6	3.44551	2.98447	3.37616
	109.7	3.2302	2.88963	2.98856
	109.8	3.352	2.87748	3.07849
	109.9	3.19035	2.90568	3.14556
	110	3.25164	2.81167	3.04715
	110.1	3.09269	2.96169	3.04555
	110.2	2.97837	2.98156	3.03587
	110.3	3.09722	2.94148	3.13401
	110.4	3.18465	3.01	3.15805
	110.5	2.9855	3.08715	3.15472
	110.6	3.08584	2.87051	3.16311
	110.7	3.39367	2.89492	3.29875
	110.8	3.22877	2.91212	3.08723
	110.9	3.23801	2.83371	3.14841
	111	3.27069	3.04119	3.23328
	111.1	3.00575	3.09147	3.19631
	111.2	3.05653	3.18368	3.2273
	111.3	3.10527	3.10409	3.06685
	111.4	3.14251	2.92406	3.12069
	111.5	3.10743	2.97025	3.14063
	111.6	2.95495	2.92823	3.19082
	111.7	3.23193	2.80162	3.24336
	111.8	3.31059	2.8631	3.31082
	111.9	3.13293	2.9878	3.30794
	112	2.8964	3.02208	3.30148
	112.1	2.854	2.98701	3.29347
	112.2	2.772	2.99082	3.17057
	112.3	3.01667	3.00476	3.12386
	112.4	2.998	2.86103	3.27475
	112.5	3.00064	3.04354	3.03739
	112.6	2.82609	3.01695	3.14724
	112.7	2.85683	2.88164	3.07466
	112.8	2.96865	2.99256	3.09048
	112.9	2.58344	2.94148	3.21469
	113	2.7109	2.93789	3.07699
	113.1	3.01561	2.93703	3.12043
	113.2	2.8398	2.70231	3.16703
	113.3	2.99402	2.91028	3.18498
	113.4	2.95667	2.92214	3.04908
	113.5	3.02554	2.88717	3.1073
	113.6	2.67087	2.85033	3.08259
	113.7	2.7268	2.85802	3.16214
	113.8	3.02822	2.77109	3.14793
	113.9	2.97696	2.80205	3.25095
	114	3.0032	2.87998	3.15162
	114.1	3.05641	2.99066	3.14983
	114.2	2.99221	2.96828	3.15763
	114.3	2.88274	2.92485	3.07117
	114.4	2.72091	2.99835	3.08435
	114.5	2.65064	2.95332	3.17022
	114.6	2.81861	2.89527	3.17476
	114.7	2.81984	2.98418	3.17185
	114.8	2.86688	3.19639	3.06929
	114.9	3.05638	3.14282	3.10116
	115	2.83885	3.27404	3.01388
	115.1	2.83552	3.25659	3.14542
	115.2	2.6377	3.09188	3.17631
	115.3	2.58994	3.0957	3.08461
	115.4	2.61847	3.15624	3.32652
	115.5	2.97723	2.9049	3.10729
	115.6	2.81748	2.98823	2.95176
	115.7	2.78707	2.98014	3.10213
	115.8	2.82146	2.97249	3.13113
	115.9	2.75129	3.04014	3.24896
	116	2.83569	3.11583	3.27637
	116.1	2.71424	2.94588	3.14193
	116.2	2.77773	2.98825	3.23924
	116.3	2.79276	2.98831	3.17486
	116.4	2.86435	2.98944	3.18968
	116.5	2.71407	3.02358	3.15672
	116.6	2.56606	2.97109	3.10911
	116.7	2.90137	3.00966	3.22282
	116.8	2.81321	3.07391	3.10351
	116.9	3.2704	2.86878	3.15184
	117	3.11577	3.00521	3.12466
	117.1	2.89913	3.04373	3.22331
	117.2	2.91519	2.95317	3.18745
	117.3	2.95092	3.07103	3.07096
	117.4	3.03684	3.12134	3.09182
	117.5	2.96814	3.00889	3.12302
	117.6	3.16758	3.02982	3.23584
	117.7	3.0939	3.15096	3.16874
	117.8	3.00338	3.08091	3.22947
	117.9	2.97369	3.17623	3.24419
	118	3.0708	2.92603	3.28636
	118.1	3.03068	2.92175	3.32049
	118.2	2.83908	2.84092	3.29765
	118.3	2.62457	3.06588	3.40163
	118.4	2.55704	2.88206	3.20717
	118.5	2.67042	3.00029	3.20894
	118.6	2.64884	3.18211	3.43153
	118.7	2.56632	3.0462	3.20705
	118.8	2.6433	3.11574	3.24709
	118.9	2.90494	2.99096	3.16046
	119	2.80656	3.16728	3.28205
	119.1	2.851	3.15387	3.34193
	119.2	2.76091	3.18621	3.26164
	119.3	2.95612	3.05876	3.21447
	119.4	2.85484	3.11347	3.35592
	119.5	2.90415	3.18751	3.58023
	119.6	2.80448	3.0047	3.70909
	119.7	2.61324	3.46729	3.61616
	119.8	2.73261	3.44691	3.53418
	119.9	2.731	3.38469	3.6894
	120	2.66564	3.28772	3.67898
	120.1	2.64134	3.24353	3.49025
	120.2	2.73661	3.25994	3.56393
	120.3	2.62919	3.47168	3.37522
	120.4	2.83605	3.38132	3.72907
	120.5	2.74099	3.25012	3.43081
	120.6	2.79674	3.27483	3.47442
	120.7	2.71796	3.02921	3.23656
	120.8	2.87887	3.00513	3.28398
	120.9	2.8299	3.07066	3.20495
	121	2.77488	3.00584	3.13895
	121.1	2.67944	2.8921	3.26281
	121.2	2.68561	3.08392	3.38357
	121.3	2.76201	3.02352	3.47917
	121.4	2.6443	3.07942	3.32901
	121.5	2.75358	3.10044	3.21228
	121.6	2.77966	3.11575	3.25056
	121.7	2.72142	3.13003	3.20027
	121.8	2.88879	3.13485	3.47067
	121.9	3.08291	3.01528	3.36551
	122	3.04485	3.01879	3.24407
	122.1	3.10973	3.02146	3.37318
	122.2	2.92133	3.02351	3.41654
	122.3	2.96608	3.14927	3.59937
	122.4	3.05751	3.01662	3.56
	122.5	3.14546	3.18294	3.44167
	122.6	3.0638	3.07125	3.41953
	122.7	3.25364	2.97076	3.46766
	122.8	3.07789	3.04644	3.78447
	122.9	3.05856	3.02436	3.38051
	123	3.26709	2.945	3.25127
	123.1	3.40385	2.95805	3.21817
	123.2	3.24867	3.00024	3.26475
	123.3	3.3224	2.96881	3.42727
	123.4	3.33307	2.99912	3.0768
	123.5	3.24849	3.0903	3.35856
	123.6	3.27837	3.0454	3.3543
	123.7	3.39975	2.98102	3.37225
	123.8	3.53266	2.97473	3.38379
	123.9	3.5356	2.91689	3.40252
	124	3.4944	2.94066	3.23815
	124.1	3.38892	3.07279	3.29391
	124.2	3.60844	3.01232	3.3595
	124.3	3.3762	3.01526	3.30182
	124.4	3.41962	2.90483	3.38489
	124.5	3.45849	3.05655	3.48716
	124.6	3.61761	2.79096	3.28814
	124.7	3.55931	3.01816	3.43896
	124.8	3.56847	3.03486	3.50949
	124.9	3.43552	2.96604	3.69617
	125	3.09852	2.90153	3.47319
	125.1	3.21963	2.9186	3.50267
	125.2	3.10428	2.83989	3.24439
	125.3	3.146	2.8329	3.50135
	125.4	3.21126	2.99184	3.68471
	125.5	3.5009	2.85933	3.53912
	125.6	3.40925	2.87105	3.62468
	125.7	3.37808	2.98521	3.4881
	125.8	3.22156	2.97192	3.36595
	125.9	3.43443	2.98171	3.82245
	126	3.23676	2.92627	3.64152
	126.1	3.17971	2.91612	3.5822
	126.2	3.31246	2.96637	3.65467
	126.3	3.27341	2.89954	3.53994
	126.4	3.31796	2.8773	3.44264
	126.5	3.36965	3.01082	3.54316
	126.6	3.27128	2.83769	3.4627
	126.7	3.28101	2.98598	3.60569
	126.8	3.28215	2.7518	3.64856
	126.9	3.30617	2.90152	3.32832
	127	3.10274	2.87278	3.35693
	127.1	3.147	2.86079	3.43756
	127.2	3.1322	2.79421	3.38846
	127.3	3.12872	2.85993	3.26237
	127.4	3.10611	2.81441	3.23982
	127.5	3.08368	2.92992	3.40149
	127.6	3.06385	2.76907	3.46654
	127.7	3.14111	2.82581	3.30303
	127.8	3.09707	2.89257	3.37419
	127.9	2.9369	2.88096	3.36716
	128	2.83495	2.6339	3.33232
	128.1	2.97647	2.85563	3.25961
	128.2	2.93205	2.86939	3.26291
	128.3	3.02968	2.80894	3.46886
	128.4	2.93316	2.68239	3.2647
	128.5	2.96676	2.92911	3.4381
	128.6	3.02377	2.73079	3.28613
	128.7	3.1016	2.8142	3.32127
	128.8	3.12646	2.90167	3.36062
	128.9	3.06521	2.75054	3.32841
	129	3.2505	2.64303	3.25473
	129.1	3.281	2.59569	3.32357
	129.2	3.36956	2.85443	3.27612
	129.3	3.214	2.76625	3.42612
	129.4	3.27212	2.78853	3.73076
	129.5	3.13906	2.75791	3.66001
	129.6	3.04069	2.6726	3.45649
	129.7	3.00331	2.64903	3.56487
	129.8	2.89398	2.74908	3.48194
	129.9	3.16686	2.81012	3.73094
	130	3.21293	2.90263	3.5681
	130.1	3.01137	2.87521	3.53476
	130.2	3.12942	2.783	3.54575
	130.3	3.01544	2.79981	3.52806
	130.4	3.06005	2.77093	3.59928
	130.5	3.03942	2.63261	3.4668
	130.6	3.15849	2.72525	3.39275
	130.7	3.07957	2.82398	3.4626
	130.8	3.06419	2.68017	3.50049
	130.9	3.20248	2.77073	3.47586
	131	2.9879	2.80686	3.68079
	131.1	3.0768	2.64486	3.23563
	131.2	2.92852	2.54014	3.42296
	131.3	3.1663	2.85259	3.42356
	131.4	3.02073	2.70048	3.53552
	131.5	3.20858	2.77187	3.54892
	131.6	3.38944	2.84204	3.3325
	131.7	3.42256	2.82074	3.42832
	131.8	3.12911	2.81773	3.18681
	131.9	3.06159	2.77806	3.26662
	132	2.96601	2.85024	3.26582
	132.1	2.86548	2.81569	3.42858
	132.2	3.05453	2.83904	3.26869
	132.3	2.92504	3.02123	3.32841
	132.4	3.08221	2.8421	3.21569
	132.5	2.92255	2.83627	3.33515
	132.6	3.07514	2.91702	3.3859
	132.7	3.00783	2.79062	3.29328
	132.8	3.11806	2.84041	3.34071
	132.9	2.94572	2.87271	3.48894
	133	2.93935	2.93486	3.29104
	133.1	2.87386	2.97088	3.4453
	133.2	2.93863	2.95778	3.37802
	133.3	3.0655	3.0969	3.2612
	133.4	3.13997	2.948	3.21651
	133.5	2.98638	2.93907	3.34914
	133.6	3.05609	2.78729	3.55711
	133.7	2.93308	2.87729	3.55071
	133.8	2.87162	2.88533	3.31511
	133.9	2.97309	2.75878	3.45997
	134	3.04686	2.54609	3.66306
	134.1	3.01516	2.46676	3.69963
	134.2	3.19343	2.50716	3.85093
	134.3	3.1309	2.57053	3.63373
	134.4	2.94287	2.6015	3.60153
	134.5	3.02231	2.48714	3.65352
	134.6	3.09797	2.36467	3.52269
	134.7	3.05264	2.47413	3.5569
	134.8	2.97519	2.48099	3.42532
	134.9	3.05233	2.49744	3.23591
	135	3.16599	2.37559	3.44039
	135.1	2.9321	2.39079	3.47777
	135.2	3.09734	2.44639	3.54411
	135.3	3.12408	2.51433	3.69901
	135.4	3.06264	2.4039	3.43819
	135.5	2.97402	2.43574	3.25103
	135.6	2.91693	2.43718	3.43609
	135.7	2.84474	2.59931	3.36895
	135.8	2.86341	2.61815	3.53549
	135.9	2.82508	2.53262	3.2038
	136	2.84116	2.66688	3.54185
	136.1	2.835	2.6201	3.38503
	136.2	2.8401	2.55453	3.10974
	136.3	2.96661	2.6117	3.19262
	136.4	2.9309	2.67482	3.26553
	136.5	2.82074	2.64325	3.28049
	136.6	2.90439	2.44325	3.43227
	136.7	2.94387	2.45021	3.52351
	136.8	2.85468	2.44061	3.32896
	136.9	2.9149	2.52052	3.38103
	137	2.86841	2.53744	3.36696
	137.1	2.76479	2.60157	3.39755
	137.2	3.00556	2.70627	3.36876
	137.3	2.93591	2.6693	3.47476
	137.4	2.99909	2.69487	3.45596
	137.5	3.09284	2.65877	3.37171
	137.6	3.13817	2.56358	3.59428
	137.7	3.14898	2.72307	3.64159
	137.8	3.06336	2.68451	3.28075
	137.9	3.19496	2.62582	3.39483
	138	3.02748	2.56249	3.282
	138.1	3.0598	2.6655	3.46754
	138.2	2.87967	2.49669	3.51977
	138.3	2.8556	2.65783	3.42669
	138.4	2.96648	2.64679	3.31823
	138.5	3.1901	2.6072	3.5857
	138.6	3.0722	2.46121	3.46793
	138.7	3.1288	2.71552	3.36476
	138.8	3.26884	2.74275	3.23552
	138.9	3.09081	2.548	3.27494
	139	3.19696	2.619	3.24744
	139.1	3.05118	2.56713	3.46348
	139.2	3.14608	2.62631	3.37847
	139.3	3.24134	2.58507	3.45964
	139.4	3.10864	2.6618	3.33306
	139.5	3.15844	2.73173	3.44482
	139.6	3.19145	2.64797	3.2984
	139.7	3.13862	2.53378	3.26263
	139.8	3.13768	2.8093	3.22478
	139.9	3.2283	2.74598	3.25036
	140	3.00532	2.74542	3.25861
	140.1	3.27495	2.60394	3.3613
	140.2	3.18501	2.69562	3.38538
	140.3	3.20529	2.66353	3.22274
	140.4	3.10281	2.64002	3.36265
	140.5	3.06769	2.59238	3.28287
	140.6	3.40146	2.55496	3.25721
	140.7	3.15928	2.52769	3.35464
	140.8	3.10282	2.63148	3.25644
	140.9	3.00375	2.61204	3.19915
	141	2.9303	2.61614	3.24863
	141.1	2.85761	2.56398	3.32199
	141.2	3.02949	2.58594	3.37281
	141.3	3.16743	2.69281	3.4112
	141.4	3.09296	2.46986	3.44079
	141.5	3.23631	2.58747	3.46205
	141.6	3.09594	2.8012	3.45347
	141.7	2.96061	2.68033	3.41166
	141.8	3.10107	2.45723	3.55844
	141.9	3.15997	2.61878	3.56429
	142	3.06577	2.55193	3.42937
	142.1	3.12241	2.4554	3.49821
	142.2	3.02223	2.59633	3.36321
	142.3	3.13093	2.47384	3.30524
	142.4	3.18054	2.51101	3.53222
	142.5	3.07617	2.68285	3.31405
	142.6	3.18501	2.53682	3.45932
	142.7	2.95092	2.6753	3.29548
	142.8	3.08973	2.60884	3.24415
	142.9	2.95887	2.55614	3.36764
	143	2.79546	2.64111	3.17423
	143.1	3.27164	2.55865	3.29631
	143.2	3.10522	2.49678	3.39203
	143.3	3.05958	2.39494	3.5061
	143.4	3.11376	2.57408	3.30225
	143.5	2.94817	2.66957	3.38156
	143.6	3.10644	2.53115	3.39471
	143.7	3.15162	2.66473	3.22962
	143.8	3.21793	2.71476	3.51502
	143.9	3.33731	2.58716	3.35095
	144	3.31956	2.66489	3.54641
	144.1	3.58784	2.62753	3.493
	144.2	3.64715	2.5971	3.53396
	144.3	3.56654	2.48902	3.42673
	144.4	3.64751	2.70734	3.34626
	144.5	3.53002	2.534	3.54133
	144.6	3.1549	2.53476	3.59169
	144.7	3.21629	2.4694	3.59093
	144.8	3.27291	2.5963	3.42416
	144.9	3.22079	2.47866	3.59094
	145	3.38879	2.29254	3.70501
	145.1	3.52473	2.51947	3.65339
	145.2	3.61466	2.55196	3.54647
	145.3	3.42197	2.48564	3.3004
	145.4	3.6876	2.4758	3.44222
	145.5	3.60024	2.60967	3.35043
	145.6	3.56795	2.50101	3.50865
	145.7	3.53619	2.60937	3.36191
	145.8	3.57357	2.55488	3.26946
	145.9	3.57911	2.49673	3.4162
	146	3.23468	2.67435	3.44453
	146.1	3.26134	2.34025	3.42765
	146.2	3.17758	2.4386	3.54373
	146.3	3.2137	2.48223	3.50049
	146.4	2.95853	2.40093	3.5846
	146.5	2.9685	2.51463	3.41218
	146.6	3.15725	2.42657	3.60007
	146.7	3.06682	2.4538	3.65805
	146.8	2.81118	2.43655	3.80631
	146.9	3.04662	2.51754	3.72459
	147	3.28118	2.49214	3.82432
	147.1	3.03046	2.43222	3.75374
	147.2	2.87924	2.50405	3.87569
	147.3	3.00586	2.50798	3.79516
	147.4	2.8929	2.48978	3.7709
	147.5	2.98372	2.35379	4.05632
	147.6	3.24834	2.46447	3.82435
	147.7	3.01778	2.35631	3.74704
	147.8	3.16905	2.39687	3.72814
	147.9	3.24554	2.48381	3.77997
	148	3.00729	2.50499	3.81637
	148.1	3.00054	2.43172	3.70445
	148.2	3.07487	2.45821	3.79504
	148.3	3.11676	2.23517	3.79251
	148.4	2.97628	2.47731	3.73828
	148.5	3.10203	2.1952	3.89739
	148.6	3.10638	2.40116	3.94565
	148.7	3.123	2.45921	3.94023
	148.8	3.15622	2.34218	3.80293
	148.9	3.35684	2.35205	3.85826
	149	3.19829	2.4067	3.81603
	149.1	3.18201	2.16559	3.77003
	149.2	3.12374	2.27693	3.81615
	149.3	3.16302	2.52208	3.37805
	149.4	3.14695	2.33936	3.49074
	149.5	3.15957	2.24158	3.55305
	149.6	3.02722	2.27516	3.59563
	149.7	3.14987	2.16388	3.66711
	149.8	2.98347	2.35578	3.74573
	149.9	3.01919	2.2264	3.74942
	150	3.09343	2.39695	3.56253
	150.1	3.27435	2.42542	3.65175
	150.2	3.40489	2.2751	3.55598
	150.3	3.06097	2.45482	3.58744
	150.4	3.27535	2.36166	3.85346
	150.5	3.38738	2.40649	3.77284
	150.6	3.1467	2.36838	3.67624
	150.7	3.03171	2.60034	3.60406
	150.8	3.23141	2.4016	3.53117
	150.9	3.33184	2.51947	3.81134
	151	3.3013	2.52518	3.66286
	151.1	3.19999	2.62762	3.82163
	151.2	3.21971	2.54865	3.86852
	151.3	3.13517	2.59504	3.81048
	151.4	2.98082	2.47807	3.77105
	151.5	2.92951	2.4132	3.71729
	151.6	3.11189	2.39721	3.68858
	151.7	3.32679	2.45217	3.72287
	151.8	3.17143	2.43133	3.58093
	151.9	3.13511	2.45278	3.66756
	152	3.01095	2.50816	3.79038
	152.1	3.08218	2.47473	3.8009
	152.2	3.1123	2.42937	3.80276
	152.3	3.18272	2.42203	3.88853
	152.4	2.95466	2.42327	3.8835
	152.5	3.12475	2.58554	3.92196
	152.6	2.92122	2.58238	3.86171
	152.7	3.11846	2.55684	3.9074
	152.8	3.22953	2.48977	3.8204
	152.9	3.24459	2.58237	3.91958
	153	3.13999	2.446	3.8048
	153.1	3.23705	2.47565	3.81928
	153.2	3.41545	2.63798	3.87971
	153.3	3.26504	2.53689	3.80108
	153.4	3.23255	2.4386	4.00336
	153.5	3.13132	2.41969	3.88984
	153.6	3.19771	2.5909	3.88419
	153.7	3.19137	2.62278	3.80906
	153.8	3.20131	2.54405	3.92374
	153.9	3.24363	2.65834	3.88172
	154	3.25833	2.48468	3.93604
	154.1	3.29355	2.35119	3.96713
	154.2	3.32119	2.4859	3.93097
	154.3	3.12283	2.36505	3.72847
	154.4	3.35996	2.66822	3.64387
	154.5	3.14339	2.58712	3.67996
	154.6	3.20332	2.63117	3.76707
	154.7	3.35992	2.60166	3.75222
	154.8	3.15428	2.55179	3.6598
	154.9	3.3943	2.59784	3.61011
	155	3.15069	2.58818	3.68046
	155.1	3.35864	2.61227	3.62378
	155.2	3.41652	2.61326	3.61683
	155.3	3.27265	2.62592	3.47127
	155.4	3.14588	2.58209	3.52359
	155.5	3.17207	2.70231	3.53179
	155.6	3.31745	2.60524	3.32777
	155.7	3.21155	2.51373	3.54669
	155.8	3.07236	2.65336	3.58509
	155.9	3.01182	2.65172	3.57432
	156	2.85323	2.65058	3.53434
	156.1	2.87199	2.56894	3.48386
	156.2	2.95632	2.55682	3.52104
	156.3	2.99498	2.51046	3.54218
	156.4	2.84728	2.55349	3.67269
	156.5	2.87198	2.58081	3.59198
	156.6	2.91654	2.69985	3.55009
	156.7	2.73352	2.70314	3.58905
	156.8	2.77735	2.71297	3.59766
	156.9	2.86558	2.64471	3.48387
	157	2.87647	2.50063	3.58216
	157.1	3.01241	2.63544	3.608
	157.2	2.99727	2.72623	3.84371
	157.3	3.11085	2.66792	3.69854
	157.4	3.01085	2.7725	3.42501
	157.5	3.03123	2.55961	3.71309
	157.6	3.16774	2.61172	3.64162
	157.7	3.2146	2.77644	3.56192
	157.8	3.50219	2.59634	3.69136
	157.9	3.31883	2.48615	3.51197
	158	3.38758	2.56158	3.63631
	158.1	3.31179	2.57518	3.70891
	158.2	2.95896	2.46871	3.77921
	158.3	3.19467	2.60551	3.65612
	158.4	3.4287	2.53552	3.72076
	158.5	3.24471	2.56234	3.83448
	158.6	3.41597	2.58966	3.6298
	158.7	3.73738	2.65617	3.76209
	158.8	3.4464	2.53605	3.89539
	158.9	3.45462	2.73955	3.81062
	159	3.22029	2.64273	3.77833
	159.1	3.12886	2.53134	3.84293
	159.2	3.07494	2.40605	3.76874
	159.3	3.34245	2.33464	3.76341
	159.4	3.25395	2.42852	3.79803
	159.5	3.22822	2.35214	3.67895
	159.6	3.22725	2.42094	3.75126
	159.7	3.5149	2.41734	3.69745
	159.8	3.29969	2.45812	3.88117
	159.9	3.32578	2.50609	3.85878
	160	3.52667	2.55316	3.7109
	160.1	3.3657	2.42585	3.77546
	160.2	3.44109	2.47239	3.74668
	160.3	3.2994	2.57803	3.81477
	160.4	3.53995	2.34477	3.89183
	160.5	3.47221	2.58423	3.90182
	160.6	3.30727	2.45886	3.91775
	160.7	3.54687	2.41688	3.84999
	160.8	3.77597	2.45299	3.88727
	160.9	3.63481	2.41387	3.90827
	161	3.68927	2.44873	3.87496
	161.1	3.61977	2.4598	4.03738
	161.2	3.62407	2.42906	4.04262
	161.3	3.48059	2.49584	3.95702
	161.4	3.39719	2.47911	4.01311
	161.5	3.28391	2.50792	3.97003
	161.6	3.47149	2.56784	3.9769
	161.7	3.3819	2.42705	4.02284
	161.8	3.02016	2.47141	3.95075
	161.9	3.27232	2.49795	3.98431
	162	3.52753	2.43122	3.85024
	162.1	3.39592	2.41493	3.95602
	162.2	3.7756	2.38065	3.802
	162.3	3.68563	2.40241	3.71007
	162.4	3.79146	2.47365	3.64551
	162.5	3.94656	2.58712	3.58794
	162.6	3.68302	2.61426	3.65602
	162.7	3.67703	2.70532	3.70695
	162.8	3.61517	2.6588	3.73009
	162.9	3.77386	2.61012	3.89922
	163	3.86847	2.57407	3.72167
	163.1	3.79629	2.61407	3.70113
	163.2	3.7416	2.63302	3.62299
	163.3	3.71277	2.72773	3.53842
	163.4	3.61311	2.66319	3.64855
	163.5	2.99109	2.77352	3.75175
	163.6	3.32644	2.54202	3.67337
	163.7	3.47446	2.56791	3.65265
	163.8	3.37441	2.4448	3.77097
	163.9	3.49855	2.51162	3.75648
	164	3.37864	2.73114	3.7339
	164.1	3.40531	2.69039	3.82647
	164.2	3.42611	2.74871	3.70622
	164.3	3.31444	2.63927	3.75129
	164.4	3.36419	2.54607	3.64679
	164.5	3.15247	2.62849	3.83355
	164.6	3.31537	2.69231	3.82984
	164.7	3.33817	2.51453	3.80892
	164.8	3.24055	2.62514	3.76208
	164.9	3.27244	2.66893	3.80428
	165	3.23337	2.56974	3.93816
	165.1	3.38636	2.61777	3.9746
	165.2	3.58418	2.60253	3.65629
	165.3	3.44821	2.6904	3.90482
	165.4	3.3283	2.74452	3.80307
	165.5	3.16778	2.77438	3.68302
	165.6	3.19713	2.82706	3.87165
	165.7	3.05146	2.6757	3.72781
	165.8	2.96459	2.62536	3.7181
	165.9	3.17932	2.65768	3.91426
	166	3.24756	2.64985	3.84001
	166.1	3.21734	2.66951	3.81417
	166.2	3.12009	2.76887	3.9013
	166.3	3.14214	2.60144	3.79967
	166.4	3.26096	2.8689	3.83937
	166.5	3.16824	2.60263	3.81136
	166.6	3.02935	2.70785	3.74428
	166.7	3.38103	2.69467	4.01445
	166.8	3.14776	2.74812	3.88367
	166.9	3.38141	2.91192	3.73244
	167	3.06513	2.90437	3.75846
	167.1	3.19872	2.84531	3.76766
	167.2	3.1346	2.7668	3.84164
	167.3	3.23221	2.79834	3.88774
	167.4	3.18529	2.74621	4.07736
	167.5	3.25728	2.98738	4.09485
	167.6	3.1557	2.74766	4.16772
	167.7	3.14826	2.76737	3.92083
	167.8	3.12445	2.71411	4.24145
	167.9	3.27353	2.88087	4.22184
	168	3.11965	2.84679	4.23144
	168.1	3.08801	2.80315	4.18275
	168.2	3.15755	2.77936	4.07794
	168.3	3.03423	2.74264	4.17021
	168.4	3.18388	2.78008	3.78745
	168.5	3.08548	2.73729	3.97941
	168.6	3.19394	2.78391	3.95962
	168.7	3.06596	2.76983	3.90376
	168.8	3.10848	2.82227	3.82848
	168.9	3.02106	2.69804	3.98386
	169	3.16234	2.56123	3.96179
	169.1	3.18611	2.70053	3.76669
	169.2	3.27486	2.82698	3.80769
	169.3	3.28946	2.98541	3.97197
	169.4	3.16326	2.88311	3.83311
	169.5	3.45507	2.90383	4.06119
	169.6	3.31418	2.87152	3.91794
	169.7	3.14179	2.99079	3.87294
	169.8	3.20666	2.81921	3.87343
	169.9	3.26221	2.90396	3.91464
	170	3.42928	3.03505	3.90366
	170.1	3.11545	2.904	3.73992
	170.2	3.28788	3.17548	3.67729
	170.3	3.15166	3.27788	3.56331
	170.4	3.07398	3.10302	3.62628
	170.5	3.48384	3.11544	3.76537
	170.6	3.37588	2.95199	3.8268
	170.7	3.26286	3.23739	3.79646
	170.8	3.28651	3.10213	3.83107
	170.9	3.31265	3.00285	3.85524
	171	3.18445	2.97248	3.75132
	171.1	3.2844	3.06463	3.81214
	171.2	3.18948	2.92885	3.82449
	171.3	3.17635	2.97508	3.79875
	171.4	3.26539	2.92167	3.66114
	171.5	3.29146	2.93953	3.79747
	171.6	3.07407	3.01735	3.78056
	171.7	3.33356	2.89759	3.86821
	171.8	3.43895	2.79786	3.79791
	171.9	3.16296	2.66758	3.98152
	172	3.19877	2.89141	3.88914
	172.1	3.13124	2.83241	4.06446
	172.2	3.2383	2.91586	3.93345
	172.3	3.23463	3.01509	4.04892
	172.4	3.22781	3.12743	4.13647
	172.5	3.35891	2.88803	4.04517
	172.6	3.41701	3.03369	3.87957
	172.7	3.1185	2.85561	4.01455
	172.8	3.34505	2.89978	3.80245
	172.9	3.28785	3.02333	3.944
	173	3.18874	3.04319	3.84917
	173.1	3.35749	3.04148	3.95908
	173.2	3.53433	3.06993	3.81678
	173.3	3.22819	3.05028	3.77159
	173.4	3.1439	2.98488	4.02702
	173.5	3.3935	2.9678	3.8211
	173.6	3.20579	3.11343	3.84696
	173.7	3.2049	3.0946	3.74254
	173.8	3.49014	3.07814	3.78247
	173.9	3.45106	3.05271	3.76306
	174	3.43471	2.96606	3.79843
	174.1	3.54486	3.01614	3.96965
	174.2	3.29851	3.0442	3.90469
	174.3	3.36973	3.04336	3.78453
	174.4	3.3014	3.11134	3.8929
	174.5	3.37759	3.23293	3.84394
	174.6	3.26599	2.97602	3.90251
	174.7	3.23029	3.02044	3.80123
	174.8	3.22787	3.19898	3.60973
	174.9	3.3319	3.10906	3.76071
	175	3.25347	2.89836	3.8791
	175.1	3.36501	2.99776	3.95846
	175.2	3.19339	3.11133	3.91147
	175.3	3.23528	3.08795	3.87815
	175.4	3.11022	2.97778	3.78899
	175.5	3.09263	3.02275	3.82233
	175.6	3.48085	2.97751	3.79656
	175.7	3.08554	3.17239	3.83097
	175.8	3.23428	3.12129	3.8163
	175.9	3.52514	2.9816	3.8808
	176	3.40747	2.96189	3.90419
	176.1	3.43793	2.9818	3.89148
	176.2	3.43033	2.96478	3.84465
	176.3	3.24469	2.86029	3.90082
	176.4	3.13462	2.8607	3.85564
	176.5	3.18808	2.8772	3.84264
	176.6	3.0899	3.13481	3.84751
	176.7	3.2609	3.13441	3.88676
	176.8	3.13642	3.19496	3.92422
	176.9	3.16671	3.18375	3.74806
	177	3.33781	3.11809	3.95823
	177.1	3.24997	3.14081	4.08404
	177.2	3.12745	3.02617	4.03795
	177.3	3.45136	3.11108	3.88972
	177.4	3.2763	3.06473	3.80075
	177.5	3.23562	3.04298	3.94113
	177.6	3.21089	3.25703	3.78254
	177.7	3.14187	2.9092	3.8769
	177.8	3.40469	3.01507	3.83103
	177.9	3.53226	3.04504	3.78159
	178	3.53502	2.9899	3.76688
	178.1	3.47522	3.09594	3.71941
	178.2	3.18556	3.07841	3.73661
	178.3	3.25393	2.92533	3.80829
	178.4	3.22565	2.92195	3.8456
	178.5	3.41189	2.97867	3.86671
	178.6	3.59745	2.93145	3.76291
	178.7	3.09083	3.12464	3.79409
	178.8	3.36309	3.05984	3.81364
	178.9	3.20505	3.18105	3.93318
	179	3.29713	3.0369	3.67111
	179.1	3.09559	3.19183	3.87877
	179.2	3.14833	3.16409	4.12888
	179.3	3.08723	3.23858	3.94959
	179.4	3.05254	3.36969	4.14776
	179.5	3.09103	3.24293	3.99995
	179.6	3.15309	3.29695	3.80069
	179.7	3.03153	3.18794	3.96575
	179.8	3.1154	3.17004	3.83964
	179.9	3.09594	3.31536	3.84772
	180	3.13458	3.16463	3.97375
	180.1	3.05035	3.23407	3.76562
	180.2	2.914	3.22134	4.02289
	180.3	2.96166	3.04272	4.07432
	180.4	3.12501	3.15859	4.02504
	180.5	3.28956	3.08314	3.84244
	180.6	3.33277	2.83302	3.8838
	180.7	3.32809	3.15373	4.10139
	180.8	3.53522	2.89721	4.20005
	180.9	3.32622	3.12568	3.98316
	181	3.46429	3.11701	4.05039
	181.1	3.49386	2.84779	3.96576
	181.2	3.3841	3.10481	3.88306
	181.3	3.3134	3.03521	3.69224
	181.4	3.43029	2.73297	3.76343
	181.5	3.56674	2.96683	3.78552
	181.6	3.74701	2.7051	3.77793
	181.7	3.56657	2.88633	3.73077
	181.8	3.27734	2.70752	3.77565
	181.9	3.44928	2.83313	3.81868
	182	3.34172	2.88733	3.75114
	182.1	3.48506	2.79104	3.95496
	182.2	3.47218	2.87587	3.67685
	182.3	3.30808	2.90323	3.76374
	182.4	3.12493	2.66428	3.76915
	182.5	3.12873	2.88688	3.60698
	182.6	3.11004	2.90556	3.72276
	182.7	3.26798	2.90438	3.72653
	182.8	3.27283	2.93638	3.68877
	182.9	3.27875	3.19129	3.72486
	183	3.25629	2.9757	3.58568
	183.1	3.14452	2.87891	3.69119
	183.2	2.95516	2.76889	3.79122
	183.3	2.96943	2.82653	3.85688
	183.4	3.19822	2.89884	3.8396
	183.5	3.20974	3.09328	3.86323
	183.6	3.31539	2.97901	3.87693
	183.7	3.20127	2.90166	3.69661
	183.8	3.14348	2.81641	3.68918
	183.9	3.15959	2.98432	3.51168
	184	3.34445	2.96243	3.6019
	184.1	3.14212	2.90932	3.84332
	184.2	3.2338	2.87286	3.69032
	184.3	3.18471	2.8736	3.78815
	184.4	3.22687	2.90716	3.63038
	184.5	3.18335	2.77056	3.74056
	184.6	3.13402	2.78666	3.75174
	184.7	3.3444	2.84979	3.72276
	184.8	3.16721	2.73997	3.74539
	184.9	3.23765	2.67137	3.75595
	185	3.15988	2.80035	3.67797
	185.1	3.21698	2.7662	3.90103
	185.2	3.14798	2.74103	3.55384
	185.3	3.12412	2.86875	3.7163
	185.4	3.41398	2.83397	3.63583
	185.5	3.14163	2.90366	3.63986
	185.6	3.08832	2.88983	3.80249
	185.7	3.21932	2.96844	3.65295
	185.8	3.17316	2.84623	3.78505
	185.9	3.05613	2.85224	3.69718
	186	3.05485	3.02039	3.62144
	186.1	3.06726	2.88677	3.73741
	186.2	3.14581	2.99322	3.62621
	186.3	3.06727	2.861	3.66667
	186.4	2.92619	2.70294	3.54944
	186.5	2.90811	2.78684	3.58686
	186.6	3.14577	2.88902	3.76983
	186.7	3.17532	2.98813	3.65098
	186.8	3.2246	3.02008	3.53432
	186.9	3.24559	3.08544	3.64328
	187	3.16181	3.26008	3.71477
	187.1	3.22781	3.26964	3.50025
	187.2	3.23931	3.26803	3.58679
	187.3	3.24613	3.12624	3.66655
	187.4	3.2847	3.17576	3.6171
	187.5	3.25221	2.86788	3.6619
	187.6	3.27685	3.09314	3.54857
	187.7	3.07533	2.9043	3.76733
	187.8	3.12952	3.04094	3.66278
	187.9	3.17646	3.0997	3.59148
	188	3.31497	2.84271	3.68935
	188.1	3.15919	2.86628	3.70211
	188.2	3.27601	2.98439	3.58577
	188.3	3.42904	3.12231	3.62492
	188.4	3.40516	2.98454	3.59358
	188.5	3.49864	2.94932	3.63315
	188.6	3.23959	3.07965	3.51974
	188.7	3.28897	3.04252	3.67203
	188.8	3.258	2.5713	3.60627
	188.9	3.25845	2.83959	3.5938
	189	3.30281	2.90094	3.68113
	189.1	3.55956	2.80316	3.59711
	189.2	3.26748	2.69557	3.61551
	189.3	3.07227	2.70505	3.57348
	189.4	3.3083	2.6742	3.55311
	189.5	3.16467	2.62233	3.67338
	189.6	3.32231	2.79061	3.6178
	189.7	3.13674	2.72993	3.68229
	189.8	3.16429	2.67358	3.65459
	189.9	3.01846	2.57837	3.80205
	190	3.511	2.71743	3.64293
	190.1	3.26368	2.62899	3.7564
	190.2	3.06587	2.73206	3.8021
	190.3	3.23544	2.90249	3.64734
	190.4	3.24519	2.83968	3.60705
	190.5	3.03368	2.82013	3.67578
	190.6	3.06236	2.74724	3.6247
	190.7	3.0206	2.8077	3.68845
	190.8	3.00967	2.78539	3.80226
	190.9	3.13839	2.78172	3.7656
	191	3.12786	2.80051	3.7147
	191.1	3.10036	2.81385	3.68624
	191.2	3.13251	2.60988	3.63918
	191.3	3.31337	2.74738	3.67401
	191.4	2.98497	2.72722	3.45664
	191.5	3.03065	2.85732	3.69761
	191.6	3.08623	2.78618	3.43216
	191.7	3.06491	2.70437	3.54481
	191.8	3.09468	2.86163	3.6425
	191.9	3.2286	2.69425	3.43625
	192	3.03851	2.71884	3.63457
	192.1	3.10424	2.73431	3.48863
	192.2	3.06649	2.66158	3.57927
	192.3	2.9249	2.63402	3.55822
	192.4	2.94586	2.68371	3.59019
	192.5	3.07171	2.69677	3.67666
	192.6	3.09372	2.71009	3.4938
	192.7	3.15518	2.55573	3.60955
	192.8	3.25367	2.78456	3.47144
	192.9	3.27463	2.93054	3.51928
	193	3.12929	2.91396	3.5144
	193.1	3.00195	2.83651	3.66903
	193.2	3.27587	2.88827	3.5093
	193.3	3.00479	2.71979	3.51956
	193.4	3.04661	2.82579	3.46964
	193.5	3.0067	2.75389	3.47732
	193.6	3.1221	3.00036	3.50112
	193.7	2.94779	2.77208	3.49752
	193.8	2.92306	2.88898	3.60326
	193.9	3.26013	2.93865	3.58844
	194	3.36525	2.85827	3.56361
	194.1	3.09986	3.0011	3.40125
	194.2	3.31698	2.71854	3.51612
	194.3	3.56071	2.97936	3.52238
	194.4	3.49698	2.92867	3.46915
	194.5	3.50924	2.80638	3.52742
	194.6	3.46793	2.76165	3.42873
	194.7	3.519	2.98949	3.46235
	194.8	3.47258	2.74805	3.49549
	194.9	3.51148	2.74813	3.58468
	195	3.34468	2.77486	3.58606
	195.1	3.34348	2.67897	3.51392
	195.2	3.18279	2.81776	3.545
	195.3	3.38976	2.83019	3.48848
	195.4	3.30356	2.83762	3.53914
	195.5	3.46595	2.74259	3.39064
	195.6	3.63651	2.69978	3.50433
	195.7	3.48988	2.758	3.41916
	195.8	3.62506	2.86404	3.47066
	195.9	3.50161	2.89262	3.41272
	196	3.52776	3.04037	3.55179
	196.1	3.18946	2.73567	3.59313
	196.2	3.25009	2.77254	3.46938
	196.3	3.15548	2.77517	3.49108
	196.4	3.28603	2.77612	3.46355
	196.5	3.28078	2.95003	3.47228
	196.6	3.3175	2.80132	3.45148
	196.7	3.53299	2.82732	3.5246
	196.8	3.4171	2.72101	3.43301
	196.9	3.2943	2.6585	3.52912
	197	3.53948	2.7769	3.4828
	197.1	3.14124	2.69798	3.47717
	197.2	3.05384	2.70694	3.44918
	197.3	3.13276	2.50221	3.40515
	197.4	3.23722	2.66057	3.44362
	197.5	3.12929	2.7341	3.4604
	197.6	3.19649	2.61366	3.49273
	197.7	3.20849	2.76849	3.50867
	197.8	3.15008	2.91489	3.55291
	197.9	3.04022	2.76854	3.65923
	198	2.91533	2.69619	3.63235
	198.1	3.15899	2.77743	3.50489
	198.2	3.20635	2.6394	3.57558
	198.3	3.36749	2.68935	3.68645
	198.4	3.46985	2.78839	3.47649
	198.5	3.41144	2.74558	3.5455
	198.6	3.25623	2.79646	3.66443
	198.7	3.40918	2.7728	3.69677
	198.8	3.12766	2.75185	3.66764
	198.9	2.96399	2.54641	3.59689
	199	2.97024	2.62442	3.59635
	199.1	3.24212	2.58339	3.66991
	199.2	3.05655	2.61906	3.65944
	199.3	3.06568	2.71903	3.64963
	199.4	3.11889	2.6432	3.70342
	199.5	3.06148	2.57418	3.55933
	199.6	3.11589	2.74973	3.62726
	199.7	3.10055	2.72663	3.53253
	199.8	3.24714	2.52054	3.59582
[truncated: 1 more rows]
