# Supplementary material for: Pentamidine Alleviates Inflammation and Lipopolysaccharide-Induced Sepsis by Inhibiting TLR4 Activation via Targeting MD2
Source: Front Pharmacol. 2022 Feb 23;13:835081. doi: 10.3389/fphar.2022.835081 (PMC8905599; doi:10.3389/fphar.2022.835081)
Supplement: Supplementary file 1 [file DataSheet3.zip › figure 2/Molecular Dynamics/Figure2 rmsf-r-script.txt]

library(bio3d)
dcdfile<-"/path/to/my/myfile.dcd"
pdbfile<-"/path/to/my/myfile.pdb"
dcd<-read.dcd(dcdfile)
pdb<-read.pdb(pdbfile)
backbone<-atom.select(pdb,"backbone")
xyz<-fit.xyz(fixed=pdb$xyz,mobile=dcd,fixed.inds=backbone$xyz,mobile.inds=backbone$xyz)
dim(xyz==dim(dcd)
resno<-pdb$atom$resno[backbone$atom]
rf<-rmsf(xyz[,backbone$xyz],grpby=resno)
plot(rf,ylab="RMSF,xlab="Residue No.",typ="l")
write.csv(rf,file="rmsf.csv")
