# Supplementary material for: Pentamidine Alleviates Inflammation and Lipopolysaccharide-Induced Sepsis by Inhibiting TLR4 Activation via Targeting MD2
Source: Front Pharmacol. 2022 Feb 23;13:835081. doi: 10.3389/fphar.2022.835081 (PMC8905599; doi:10.3389/fphar.2022.835081)
Supplement: Supplementary file 2 [file DataSheet9.ZIP]

Archive with 24 entries (15 files):
- Figure 8/
- Figure 8/ELISA/
- Figure 8/ELISA/IL-1β/
- Figure 8/ELISA/IL-1β/Mouse Sepsis IL-1β ELISA.pzfx
- Figure 8/ELISA/IL-1β/Mouse Sepsis IL-1β ELISA.xlsx
- Figure 8/ELISA/TNF-α/
- Figure 8/ELISA/TNF-α/Mouse TNF-α ELISA.pzfx
- Figure 8/ELISA/TNF-α/Mouse TNF-α ELISA.xlsx
- Figure 8/H&E/
- Figure 8/H&E/Control/
- Figure 8/H&E/Control/kidney.jpg
- Figure 8/H&E/Control/liver.jpg
- Figure 8/H&E/Control/lung.jpg
- Figure 8/H&E/LPS/
- Figure 8/H&E/LPS/kidney.jpg
- Figure 8/H&E/LPS/liver.jpg
- Figure 8/H&E/LPS/lung.jpg
- Figure 8/H&E/LPS+Pentamidine/
- Figure 8/H&E/LPS+Pentamidine/kidney.jpg
- Figure 8/H&E/LPS+Pentamidine/liver.jpg
- Figure 8/H&E/LPS+Pentamidine/lung.jpg
- Figure 8/Survival/
- Figure 8/Survival/Survival.pzfx
- Figure 8/ELISA/IL-1β/Mouse Sepsis IL-1β ELISA.opj
