# Supplementary material for: Pentamidine Alleviates Inflammation and Lipopolysaccharide-Induced Sepsis by Inhibiting TLR4 Activation via Targeting MD2
Source: Front Pharmacol. 2022 Feb 23;13:835081. doi: 10.3389/fphar.2022.835081 (PMC8905599; doi:10.3389/fphar.2022.835081)
Supplement: Supplementary file 2 [file DataSheet9.ZIP › Figure 8/ELISA/IL-1β/Mouse Sepsis IL-1β ELISA.xlsx]

## Sheet: Sheet1
	450-570nm	standard	standard	con	lps	10mg/kg pentamidine					con	lps	10mg/kg pentamidine
		3.471	3.449	0.539	0.146	0.037					3.2	96.3322	20.0552
		1.994	2.066	0.475	0.158	0.034					3.1	82.6676	22.0409
		1.255	1.129	0.544	0.131	0.03					3.3	97.4161	17.619
		0.684	0.636	0.459	0.142	0.035					2.8	79.3142	19.4004
		0.381	0.365	0.457	0.16	0.036					3.1	78.8968	22.3749
		0.213	0.203
		0.129	0.118
		0.106	0.095
		standard		conc	mean
		3.471	3.449	1000	3.46
		1.994	2.066	500	2.03
		1.255	1.129	250	1.192
		0.684	0.636	125	0.66
		0.381	0.365	62.5	0.373
		0.213	0.203	31.25	0.208
		0.129	0.118	15.625	0.1235
		0.106	0.095	7.8125	0.1005
