# Supplementary material for: Pentamidine Alleviates Inflammation and Lipopolysaccharide-Induced Sepsis by Inhibiting TLR4 Activation via Targeting MD2
Source: Front Pharmacol. 2022 Feb 23;13:835081. doi: 10.3389/fphar.2022.835081 (PMC8905599; doi:10.3389/fphar.2022.835081)
Supplement: Supplementary file 2 [file DataSheet9.ZIP › Figure 8/ELISA/TNF-α/Mouse TNF-α ELISA.xlsx]

## Sheet: Sheet1
standard conc.	abs	control	lps	10mg/kg pentamidine			control	lps	10mg/kg pentamidine
2000	OVRFLW	0.768	3.06	1.115			33.1356	421.61	91.9492
1000	3.792	0.663	3.009	1.493			15.339	412.966	156.017
500	2.968	0.88	3.159	1.75			52.1186	438.39	199.576
250	2.052	0.692	2.232	1.127			20.2542	281.271	93.9831
125	1.263	0.763	2.698	1.991			32.2881	360.254	240.424
62.5	0.967
