# Supplementary material for: Pentamidine Alleviates Inflammation and Lipopolysaccharide-Induced Sepsis by Inhibiting TLR4 Activation via Targeting MD2
Source: Front Pharmacol. 2022 Feb 23;13:835081. doi: 10.3389/fphar.2022.835081 (PMC8905599; doi:10.3389/fphar.2022.835081)
Supplement: Supplementary file 3 [file DataSheet2.zip]

Archive with 16 entries (10 files):
- figure 1/
- figure 1/Figure1-Thermal Shift Assay.xlsx
- figure 1/std-nmr/
- figure 1/std-nmr/Document 1.mnova
- figure 1/Thermal Shift/
- figure 1/Thermal Shift/1st/
- figure 1/Thermal Shift/1st/control.tif
- figure 1/Thermal Shift/1st/pentamidine.tif
- figure 1/Thermal Shift/2nd/
- figure 1/Thermal Shift/2nd/120s-control.tif
- figure 1/Thermal Shift/2nd/120s-pentamidine.tif
- figure 1/Thermal Shift/3rd/
- figure 1/Thermal Shift/3rd/control.tif
- figure 1/Thermal Shift/3rd/pentamidine.tif
- figure 1/Thermal Shift/MD2-thermal shift.pzfx
- figure 1/Thermal Shift/Thermal Shift.opj
