# Supplementary material for: Pentamidine Alleviates Inflammation and Lipopolysaccharide-Induced Sepsis by Inhibiting TLR4 Activation via Targeting MD2
Source: Front Pharmacol. 2022 Feb 23;13:835081. doi: 10.3389/fphar.2022.835081 (PMC8905599; doi:10.3389/fphar.2022.835081)
Supplement: Supplementary file 3 [file DataSheet2.zip › figure 1/Figure1-Thermal Shift Assay.xlsx]

## Sheet: Sheet1
	Cellular Thermal Shift Assay
	1st				2nd					3rd
		control	pentamidine				control	pentamidine				control	pentamidine
	41	1	1			41	1	1			41	1	1
	44	1.4042	0.831079			44	1.04934	0.741678			44	0.864254	0.931481
	47	1.25278	0.696671			47	1.01801	0.521009			47	0.870472	0.927349
	50	1.12428	0.439954			50	1.01115	0.471495			50	0.839245	0.920376
	53	0.947245	0.216162			53	0.918407	0.380117			53	0.802602	0.724048
	56	0.614933	0.133939			56	0.681192	0.32677			56	0.831668	0.383067
	59	0.383181	0.0661754			59	0.495816	0.0734347			59	0.404417	0.311204
	62	0.363139	0.055416			62	0.431989	0.10133			62	0.141222	0.208359
			control		Mean	SE of mean			pentamidine		Mean	SE of mean
		1st	2nd	3rd				1st	2nd	3rd
	41	1	1	1	1	0		1	1	1	1	0
	44	1.4042	1.04934	0.86425	1.10593	0.15842		0.83108	0.74168	0.93148	0.83475	0.05482
	47	1.25278	1.01801	0.87047	1.04709	0.11132		0.69667	0.52101	0.92735	0.71501	0.11766
	50	1.12428	1.01115	0.83925	0.99156	0.08286		0.43995	0.4715	0.92038	0.61061	0.15515
	53	0.94725	0.91841	0.8026	0.88942	0.0442		0.21616	0.38012	0.72405	0.44011	0.14965
	56	0.61493	0.68119	0.83167	0.70926	0.06412		0.13394	0.32677	0.38307	0.28126	0.07543
	59	0.38318	0.49582	0.40442	0.4278	0.03455		0.06618	0.07343	0.3112	0.15027	0.08049
	62	0.36314	0.43199	0.14122	0.31212	0.08773		0.05542	0.10133	0.20836	0.1217	0.04531
			control	pentamidine	difference
			52.8224	49.3015	3.5209
			59.8189	49.578	10.2409
			58.1828	55.7697	2.41312
				N total	Mean	SE of mean	Sum	Minimum	Median	Maximum
			C	3	5.39164	2.44562	16.1749	2.41312	3.5209	10.2409
