# Supplementary material for: Pentamidine Alleviates Inflammation and Lipopolysaccharide-Induced Sepsis by Inhibiting TLR4 Activation via Targeting MD2
Source: Front Pharmacol. 2022 Feb 23;13:835081. doi: 10.3389/fphar.2022.835081 (PMC8905599; doi:10.3389/fphar.2022.835081)
Supplement: Supplementary file 4 [file DataSheet5.ZIP]

Archive with 19 entries (16 files):
- Figure 5/
- Figure 5/Primary astrocyte/
- Figure 5/Primary astrocyte/Primary astrocyte NO and Viability.opj
- Figure 5/Primary astrocyte/Primary astrocyte NO and Viability.xlsx
- Figure 5/Primary astrocyte/Primary astrocyte NO p1.opj
- Figure 5/Primary astrocyte/Primary astrocyte NO p2.opj
- Figure 5/Primary astrocyte/Primary astrocyte NO p3.opj
- Figure 5/Primary astrocyte/Primary astrocyte Viability p1.opj
- Figure 5/Primary astrocyte/Primary astrocyte Viability p2.opj
- Figure 5/Primary astrocyte/Primary astrocyte Viability p3.opj
- Figure 5/Primary microglia/
- Figure 5/Primary microglia/Primary microglia NO and Viability.opj
- Figure 5/Primary microglia/Primary microglia NO and Viability.xlsx
- Figure 5/Primary microglia/Primary microglia NO p1.opj
- Figure 5/Primary microglia/Primary microglia NO p2.opj
- Figure 5/Primary microglia/Primary microglia NO p3.opj
- Figure 5/Primary microglia/Primary microglia Viability p1.opj
- Figure 5/Primary microglia/Primary microglia Viability p2.opj
- Figure 5/Primary microglia/Primary microglia Viability p3.opj
