# Supplementary material for: Pentamidine Alleviates Inflammation and Lipopolysaccharide-Induced Sepsis by Inhibiting TLR4 Activation via Targeting MD2
Source: Front Pharmacol. 2022 Feb 23;13:835081. doi: 10.3389/fphar.2022.835081 (PMC8905599; doi:10.3389/fphar.2022.835081)
Supplement: Supplementary file 4 [file DataSheet5.ZIP › Figure 5/Primary astrocyte/Primary astrocyte NO and Viability.xlsx]

## Sheet: Sheet1
NO																				Viability
	1st												mean	s.d.	normalized		normalized s.d.				1st												mean	s.d.	normalized		normalized s.d.
		--	949	894	972	963	928	945	952	1003	843	852	930.1	51.8597	0	0.05576	0						0.051	0.049	0.061	0.05	0.048	0.052	0.048	0.045	0.045	0.042	0.0491	0.00517	0	0.1053	0
		control	1825	1476	1400	1460	1440						1520.2	172.743	2.93335	0.11363	0.33332					control	1.69	1.621	0.916	2.098	1.657	--	--	--	--	--	1.5964	0.42649	101.502	0.26716	27.1173
		0	24458	22772	17690	19268	--						21047	3111.53	100	0.14784	14.7837					lps	1.366	1.635	1.711	1.582							1.5735	0.14812	100	0.09413	9.41341
		0.1	15989	19274	17481	15331	--						17018.8	1752.02	79.9758	0.10295	8.23322					0.1	1.096	1.454	--	1.787	1.258						1.39875	0.29735	88.5365	0.21258	18.8213
		1	18670	17507	18060	17311	20884						18486.4	1440.9	87.2714	0.07794	6.80228					1	--	1.595	1.71	1.615	--						1.64	0.06144	104.362	0.03746	3.90977
		4	13997	18472	14099	13267	18004						15567.8	2464.14	72.7632	0.15828	11.5173					4	--	1.471		1.474	1.903						1.616	0.24855	102.788	0.15381	15.8094
		10	7045	10545	10514	10964	15108						10835.2	2864.72	49.2377	0.26439	13.018					10		--	1.503	1.244	0.824						1.19033	0.34267	74.8644	0.28787	21.5515
		20	8420	8167	6082	7346	6584						7319.8	1000.3	31.7629	0.13666	4.34062					20	0.827	0.434		0.735	--						0.66533	0.20555	40.4246	0.30895	12.4891
		50	1973	1863	1752	1951	2218						1951.4	172.567	5.07683	0.08843	0.44896					50		0.612	--	0.692	0.377						0.56033	0.16373	33.5365	0.2922	9.79945
		100	1216	1197	1171	1339	1775						1339.6	251.799	2.0356	0.18797	0.38262					100	0.096	0.111	0.111	0.091	0.102						0.1022	0.00893	3.48334	0.08738	0.30437
		200	1674	1582	1644	1620	2303						1764.6	302.853	4.14825	0.17163	0.71195					200	0.094	0.111	0.099	0.112	0.094						0.102	0.00892	3.47022	0.08745	0.30347
	2nd												mean	s.d.	normalized		normalized s.d.				2nd												mean	s.d.	normalized		normalized s.d.
			711	764	728	818	778	777	818	806	812	765	777.7	37.259	-7.21139e-16	0.04791	-3.45492e-17						0.065	0.058	0.052	0.058	0.049	0.093	0.057	0.05	0.048	0.043	0.0573	0.01405	0	0.24516	0
		control	2052	1502	1442	1455	1317						1553.6	286.889	4.92169	0.18466	0.90884					control	1.713	1.118	1.804	0.886	1.325						1.3692	0.38916	79.2832	0.28423	22.5343
		lps	19866	14831	13932	17565	16519						16542.6	2336.43	100	0.14124	14.1237					lps	1.942	1.947	1.608	1.37	1.693						1.712	0.24304	100	0.14196	14.196
		0.1	--	13128	15419	12781	--						13776	1433.42	82.4509	0.10405	8.57917					0.1	2.335	2.028	--	--	1.42						1.92767	0.46568	113.034	0.24158	27.3062
		1	17283	16519	17324	15297	--						16605.8	947.787	100.401	0.05708	5.73045					1	2.049	1.85	1.819	1.982	1.592						1.8584	0.17621	108.848	0.09482	10.3206
		4	14042	14145	11237	14179	--						13400.8	1443.68	80.0706	0.10773	8.62608					4	--	1.737	1.679	1.675	1.34						1.60775	0.18073	93.6998	0.11241	10.5332
		10	10395	--	7003	9973	--						9123.67	1848.63	52.9402	0.20262	10.7267					10	0.94	--	0.852	1.689	1.38						1.21525	0.39128	69.9794	0.32197	22.5315
		20	4042	5696	4150	7161	5754						5360.6	1295.47	29.0703	0.24166	7.02526					20	0.508	1.423	0.872	0.645	1.127						0.915	0.36858	51.8342	0.40282	20.8798
		50	1579	1930	2003	1694	2251						1891.4	264.489	7.06443	0.13984	0.98787					50	0.448	0.661	--	0.453	0.292						0.4635	0.1514	24.5483	0.32665	8.01875
		100	1558	1166	1224	1291	1407						1329.2	156.175	3.49828	0.1175	0.41103					100	0.114	0.119	0.152	0.084	0.107						0.1152	0.02455	3.49912	0.21311	0.74569
		200	1823	1450	1627	1663	1967						1706	197.127	5.8884	0.11555	0.6804					200	0.102	0.108	0.097	0.089	0.148						0.1088	0.02299	3.11235	0.21134	0.65775
	3rd												mean	s.d.	normalized		normalized s.d.				3rd												mean	s.d.	normalized		normalized s.d.
			686	673	668	654	637	699	652	609	631	669	657.8	26.9436	0	0.04096	0						0.072	0.063	0.057	0.051	0.063	0.056	0.055	0.056	0.058	0.051	0.0582	0.00634	-3.73943e-16	0.10891	-4.07264e-17
		control	2022	1528	1435	1313	1297						1519	296.591	4.73852	0.19525	0.92522					control	1.358	1.292	1.744	1.696	1.722						1.5624	0.21863	81.0627	0.13993	11.3432
		lps	20605	17625	19326	17773	--						18832.2	1410.19	100	0.07488	7.48816					lps	2.163	1.947	1.829	1.912	1.718						1.9138	0.16487	100	0.08615	8.61505
		0.1	16424	19250	18843	19725	--						18560.5	1469.23	98.5048	0.07916	7.79753					0.1	1.709	1.685	2.365	1.388	2.608						1.951	0.51219	102.005	0.26252	26.7787
		1	16703	17262	14701	14613	--						15819.8	1362.36	83.4245	0.08612	7.18432					1	1.589	1.497	1.305	1.437	2.111						1.5878	0.31012	82.4316	0.19532	16.1001
		4	11636	13287	12334	11671	15356						12856.8	1549.26	67.1217	0.1205	8.08826					4	--	1.76	1.855	2.192	1.842						1.91225	0.19118	99.9165	0.09998	9.98945
		10	9305	8210	7596	8485	11340						8987.2	1451.58	45.8303	0.16152	7.40234					10	0.747	--	--	1.288	1.606						1.21367	0.4343	62.2692	0.35784	22.2824
		20	4431	4407	3244	4380	4647						4221.8	556.772	19.61	0.13188	2.58616					20	0.792	1.133	1.217	0.75	0.601						0.8986	0.26379	45.2899	0.29355	13.295
		50	1631	1711	1609	1741	2498						1838	372.971	6.49373	0.20292	1.31772					50	--	0.391	--	0.67	0.578						0.54633	0.14217	26.306	0.26023	6.84549
		100	1212	2847	1198	2298	1527						1816.4	728.962	6.37488	0.40132	2.55839					100	0.102	0.108	0.1	0.09	0.108						0.1016	0.0074	2.33887	0.07286	0.17041
		200	1565	1339	1335	1502	1937						1535.6	245.971	4.82986	0.16018	0.77364					200	0.163	0.118	0.107	0.277	0.102						0.1534	0.07317	5.13042	0.47701	2.44725
				Nitric Oxide					Viability
			1st	2nd	3rd	MEAN	S.E.M	1st	2nd	3rd	MEAN	S.E.M
		control	2.93335	4.92169	4.73852	4.19785	0.63446	101.502	79.2832	81.0627	87.2827	7.12828
		lps	100	100	100	100	0	100	100	100	100	0
		0.1	79.9758	82.4509	98.5048	86.9771	5.80793	88.5365	113.034	102.005	101.192	7.08338
		1	87.2714	100.401	83.4245	90.3655	5.13895	104.362	108.848	82.4316	98.5472	8.16116
		4	72.7632	80.0706	67.1217	73.3185	3.74832	102.788	93.6998	99.9165	98.8014	2.68213
		10	49.2377	52.9402	45.8303	49.3361	2.05304	74.8644	69.9794	62.2692	69.0377	3.6663
		20	31.7629	29.0703	19.61	26.8144	3.68511	40.4246	51.8342	45.2899	45.8496	3.30551
		50	5.07683	7.06443	6.49373	6.21166	0.59085	33.5365	24.5483	26.306	28.1302	2.75033
		100	2.0356	3.49828	6.37488	3.96959	1.27462	3.48334	3.49912	2.33887	3.10711	0.38415
		200	4.14825	5.8884	4.82986	4.9555	0.50625	3.47022	3.11235	5.13042	3.90433	0.62169
