# Supplementary material for: Pentamidine Alleviates Inflammation and Lipopolysaccharide-Induced Sepsis by Inhibiting TLR4 Activation via Targeting MD2
Source: Front Pharmacol. 2022 Feb 23;13:835081. doi: 10.3389/fphar.2022.835081 (PMC8905599; doi:10.3389/fphar.2022.835081)
Supplement: Supplementary file 4 [file DataSheet5.ZIP › Figure 5/Primary microglia/Primary microglia NO and Viability.xlsx]

## Sheet: Sheet1
Nitric Oxide																				Viability
	1st												mean	s.d.	normalized		normalized s.d.				1st												mean	s.d.	normalized		normalized s.d.
			1056	1033	1054	1053	1065	911	980	997	1015	1007	1017.1	46.9691	-1.38602e-15	0.04618	-6.40056e-17						0.049	0.048	0.048	0.048	0.05	0.05	0.052	0.045	0.043	0.044	0.0477	0.00287	1.60141e-15	0.06015	9.63321e-17
		control	1408	1407	1074								1296.33	192.547	3.40429	0.14853	0.50565					control	0.461	0.615	0.343								0.473	0.1364	98.1537	0.28836	28.3041
		lps	8933	9506	--								9219.5	405.172	100	0.04395	4.39473					lps	0.518	0.401	0.524								0.481	0.06935	100	0.14417	14.4172
		0.01	9018	8124	8922								8688	490.791	93.5202	0.05649	5.28302					0.01	0.422	0.505	0.468								0.465	0.04158	96.3074	0.08942	8.612
		0.1	7742	8272	6356								7456.67	989.356	78.5083	0.13268	10.4165					0.1	0.464	--	0.43								0.447	0.02404	92.1532	0.05378	4.95641
		1	5574	4218	--								4896	958.837	47.2898	0.19584	9.26128					1	0.482	0.515	0.413								0.47	0.05205	97.4613	0.11074	10.7929
		4	3364	3566	3872								3600.67	255.768	31.4977	0.07103	2.23739					4	0.471	0.387	0.422								0.42667	0.04219	87.4606	0.09889	8.64917
		10	2860	2048	2510								2472.67	407.285	17.7456	0.16472	2.92297					10	0.359	0.324	0.343								0.342	0.01752	67.9206	0.05123	3.47972
		20	1982	1620	2283								1961.67	331.967	11.5157	0.16923	1.94878					20	0.189	0.261	0.145								0.19833	0.05856	34.7642	0.29526	10.2646
		50	1479	1605	1648								1577.33	87.8313	6.83011	0.05568	0.38032					50	0.136	0.098	0.084								0.106	0.02691	13.4549	0.25384	3.41541
		100	1406	1340	1612								1452.67	141.878	5.31023	0.09767	0.51864					100	0.091	0.09	0.088								0.08967	0.00153	9.68536	0.01704	0.165
		200	1094	1033	1406								1177.67	200.081	1.95756	0.1699	0.33258					200	0.096	0.095	0.109								0.1	0.00781	12.0702	0.0781	0.94271
	2nd												mean	s.d.	normalized		normalized s.d.				2nd												mean	s.d.	normalized		normalized s.d.
			859	858	839	930	871	847	895	842	936	880	875.7	34.7948	-1.37425e-15	0.03973	-5.46041e-17						0.05	0.048	0.052	0.046	0.044	0.043	0.047	0.044	0.035	0.042	0.0451	0.00475	0	0.10528	0
		control	1431	1401	1124								1318.67	169.252	5.35461	0.12835	0.68727					control	0.483	0.676	0.245								0.468	0.21589	106.639	0.46131	49.1934
		lps	9588	8541	9316								9148.33	543.265	100	0.05938	5.9384					lps	0.471	0.37	0.484								0.44167	0.0624	99.9992	0.14129	14.1292
		0.01	9029	9114	8253								8798.67	474.468	95.7733	0.05393	5.16458					0.01	0.444	--	0.406								0.425	0.02687	95.7964	0.06322	6.0566
		0.1	8333	7806	9104								8414.33	652.811	91.1274	0.07758	7.06996					0.1	0.456	0.366	0.454								0.42533	0.05139	95.8805	0.12083	11.5854
		1	5489	4421	4154								4688	706.416	46.0833	0.15069	6.9441					1	0.387	0.462	0.431								0.42667	0.03769	96.2167	0.08833	8.49879
		4	3013	3529	3413								3318.33	270.713	29.5267	0.08158	2.40881					4	0.292	0.317	0.351								0.32	0.02961	69.3194	0.09254	6.41512
		10	2157	1547	2084								1929.33	333.116	12.7364	0.17266	2.19905					10	0.299	0.187	0.306								0.264	0.06678	55.1983	0.25294	13.9618
		20	1997	1447	1362								1602	344.71	8.77955	0.21517	1.88914					20	0.193	0.221	0.156								0.19	0.0326	36.5383	0.1716	6.26991
		50	1437	1245	1582								1421.33	169.045	6.59565	0.11893	0.78445					50	0.096	0.075	0.127								0.09933	0.02616	13.6756	0.26335	3.60152
		100	1485	1298	1399								1394	93.6002	6.26524	0.06715	0.42068					100	0.098	0.087	0.1								0.095	0.007	12.5829	0.07368	0.92716
		200	1176	1099	1058								1111	59.9083	2.84432	0.05392	0.15337					200	0.107	0.105	0.084								0.09867	0.01274	13.5075	0.12913	1.74425
	3rd												mean	s.d.	normalized		normalized s.d.				3rd												mean	s.d.	normalized		normalized s.d.
			993	1005	969	1048	1162	1072	1099	1022	1090	1208	1066.8	75.8607	0	0.07111	0						0.065	0.066	0.065	0.064	0.066	0.066	0.069	0.074	0.074	0.069	0.0678	0.00365	0	0.05377	0
		control	1144	1166	1197								1169	26.6271	1.88693	0.02278	0.04298					control	0.362	0.283	0.278								0.30767	0.04712	62.5418	0.15315	9.57854
		lps	7074	6898	5777								6583	703.542	101.846	0.10687	10.8846					lps	0.462	0.43	0.462								0.45133	0.01848	100.001	0.04093	4.09351
		0.01	5840	5991	6292								6041	230.111	91.8393	0.03809	3.4983					0.01	0.483	0.46	0.431								0.458	0.02606	101.739	0.05689	5.78838
		0.1	5676	4637	5509								5274	557.942	77.6781	0.10579	8.21764					0.1	0.478	0.431	0.432								0.447	0.02685	98.871	0.06007	5.93922
		1	3908	3128	3178								3404.67	436.616	43.1643	0.12824	5.53541					1	0.348	0.382	0.374								0.368	0.01778	78.2729	0.04831	3.781
		4	2214	2437	2823								2491.33	308.114	26.3013	0.12367	3.2528					4	0.351	0.376	0.34								0.35567	0.01845	75.0571	0.05187	3.89315
		10	1394	1972	2031								1799	351.979	13.5187	0.19565	2.64497					10	0.323	0.273	0.302								0.29933	0.02511	60.369	0.08387	5.06342
		20	1206	1529	1422								1385.67	164.537	5.88728	0.11874	0.69907					20	0.242	0.261	0.224								0.24233	0.0185	45.5071	0.07635	3.47449
		50	1429	1364	1483								1425.33	59.5847	6.61965	0.0418	0.27673					50	0.221	0.255	0.195								0.22367	0.03009	40.64	0.13452	5.4671
		100	1386	1168	1435								1329.67	142.135	4.85334	0.1069	0.5188					100	0.167	0.155	0.109								0.14367	0.03062	19.7812	0.2131	4.21544
		200	977	1420	1010								1135.67	246.792	1.27149	0.21731	0.27631					200	0.117	0.138	0.104								0.11967	0.01716	13.5235	0.14337	1.93881
			Nitric Oxide					Viability
			1st	2nd	3rd	MEAN	S.E.M	1st	2nd	3rd	MEAN	S.E.M
		control	3.40429	5.35461	1.88693	3.54861	1.00363	98.1537	106.639	62.5418	89.1116	13.5089
		lps	100	100	100	100	1.34312e-05	100	99.9992	100.001	100	0.000493404
		0.01	93.5202	95.7733	90.1744	93.156	1.62648	96.3074	95.7964	101.739	97.9477	1.90146
		0.1	78.5083	91.1274	76.2699	81.9685	4.6248	92.1532	95.8805	98.871	95.6349	1.94314
		1	47.2898	46.0833	42.3818	45.2516	1.47657	97.4613	96.2167	78.2729	90.6503	6.19914
		4	31.4977	29.5267	25.8245	28.9496	1.66292	87.4606	69.3194	75.0571	77.279	5.35344
		10	17.7456	12.7364	13.2736	14.5852	1.5878	67.9206	55.1983	60.369	61.1627	3.69398
		20	11.5157	8.77955	5.78055	8.69195	1.65618	34.7642	36.5383	45.5071	38.9365	3.32495
		50	6.83011	6.59565	6.49964	6.6418	0.09815	13.4549	13.6756	40.64	22.5902	9.02515
		100	5.31023	6.26524	4.76536	5.44694	0.43834	9.68536	12.5829	19.7812	14.0165	3.00126
		200	1.95756	2.84432	1.24844	2.01677	0.46164	12.0702	13.5075	13.5235	13.0337	0.4818
