# Supplementary material for: Pentamidine Alleviates Inflammation and Lipopolysaccharide-Induced Sepsis by Inhibiting TLR4 Activation via Targeting MD2
Source: Front Pharmacol. 2022 Feb 23;13:835081. doi: 10.3389/fphar.2022.835081 (PMC8905599; doi:10.3389/fphar.2022.835081)
Supplement: Supplementary file 5 [file DataSheet7.ZIP]

Archive with 54 entries (24 files):
- Co-IP and Signaling Pathway.xlsx
- Co-IP/
- Co-IP/Input/
- Co-IP/Input/1/
- Co-IP/Input/1/actin/
- Co-IP/Input/1/actin/2.tif
- Co-IP/Input/1/MD2/
- Co-IP/Input/1/MD2/1.tif
- Co-IP/Input/1/MyD88/
- Co-IP/Input/1/MyD88/1.tif
- Co-IP/Input/1/TLR4/
- Co-IP/Input/1/TLR4/2.tif
- Co-IP/Input/2/
- Co-IP/Input/2/actin/
- Co-IP/Input/2/actin/2.tif
- Co-IP/Input/2/MD2/
- Co-IP/Input/2/MD2/2.tif
- Co-IP/Input/2/MyD88/
- Co-IP/Input/2/MyD88/1.tif
- Co-IP/Input/2/TLR4/
- Co-IP/Input/2/TLR4/2.tif
- Co-IP/Input/3/
- Co-IP/Input/3/actin/
- Co-IP/Input/3/actin/2.tif
- Co-IP/Input/3/MD2/
- Co-IP/Input/3/MD2/2.tif
- Co-IP/Input/3/MyD88/
- Co-IP/Input/3/MyD88/1.tif
- Co-IP/Input/3/TLR4/
- Co-IP/Input/3/TLR4/2.tif
- Co-IP/IP/
- Co-IP/IP/1/
- Co-IP/IP/1/MD2/
- Co-IP/IP/1/MD2/2.tif
- Co-IP/IP/1/MyD88/
- Co-IP/IP/1/MyD88/2.tif
- Co-IP/IP/1/TLR4/
- Co-IP/IP/1/TLR4/2.tif
- Co-IP/IP/2/
- Co-IP/IP/2/MD2/
- Co-IP/IP/2/MD2/1.tif
- Co-IP/IP/2/MyD88/
- Co-IP/IP/2/MyD88/2.tif
- Co-IP/IP/2/TLR4/
- Co-IP/IP/2/TLR4/2.tif
- Co-IP/IP/3/
- Co-IP/IP/3/MD2/
- Co-IP/IP/3/MD2/2.tif
- Co-IP/IP/3/MyD88/
- Co-IP/IP/3/MyD88/2.tif
- Co-IP/IP/3/TLR4/
- Co-IP/IP/3/TLR4/2.tif
- Co-IP/MD2.pzf
- Co-IP/MyD88.pzf
