# Supplementary material for: Pentamidine Alleviates Inflammation and Lipopolysaccharide-Induced Sepsis by Inhibiting TLR4 Activation via Targeting MD2
Source: Front Pharmacol. 2022 Feb 23;13:835081. doi: 10.3389/fphar.2022.835081 (PMC8905599; doi:10.3389/fphar.2022.835081)
Supplement: Supplementary file 5 [file DataSheet7.ZIP › Co-IP and Signaling Pathway.xlsx]

## Sheet: Sheet1
				Vehicle			LPS			1			10			50
			1st	2nd	3rd	1st	2nd	3rd	1st	2nd	3rd	1st	2nd	3rd	1st	2nd	3rd
		IKK	0.9	1	1.1	48.72	51.66	43.91	45.82	50.85	46.33	12.61	15.87	11.44	10.86	8.92	12.33
		p65	0.9	1	1.1	55.36	51.42	54.86	38.72	45.63	49.04	1.25	2.37	3.12	2.22	1.42	3.01
		p38	0.9	1	1.1	31.91	30.02	28.79	20.12	24.38	21.92	3.69	4.82	3.05	2.11	2.97	3.63
		JNK	0.9	1	1.1	35.76	39.41	36.93	30.31	29.72	33.46	4.59	5.42	3.03	4.12	3.36	2.58
		ERK	0.9	1	1.1	33.91	30.16	34.67	37.81	35.04	32.84	8.69	7.12	6.33	3.14	4.09	2.28
				Vehicle			LPS			50
			1st	2nd	3rd	1st	2nd	3rd	1st	2nd	3rd
		MD2	0.9	1	1.1	1.58	1.92	1.11	0.82	1.93	1.36
		MyD88	0.9	1	1.1	20.91	18.23	22.27	1.58	1.31	1.03
